# Supplementary material for: SenSeqNet: A Deep Learning Framework for Cellular Senescence Detection From Protein Sequences
Source: Aging Cell. 2025 Dec 23;25(1):e70344. doi: 10.1111/acel.70344 (PMC12724000; doi:10.1111/acel.70344)
Supplement: Supplementary file 1 — Table S1: Curated CellAge senescence‐inducing genes (n = 163). [file ACEL-25-e70344-s008.xlsx]

## Sheet: Supplementary Table 1
Supplementary Table 1. Curated CellAge senescence-inducing genes (n = 163).
Entrez Id	Gene Symbol	Method	Cell Types	Cell Lines	Cancer Line?	Senescence Type	Senescence Effect
51225	ABI3	Overexpression	Colon cancer, Thyroid cancer	ARO, WRO	Yes	Oncogene-induced	Induces
207	AKT1	Overexpression	Aortic endothelial, Dermal microvascular endothelial, Umbilical vein endothelial	Primary cell	No	Oncogene-induced	Induces
545	ATR	Overexpression	Breast cancer	MCF-7	Yes	Oncogene-induced	Induces
596	BCL2	Overexpression	Lung fibroblast	IMR-90	No	Oncogene-induced	Induces
599	BCL2L2	Overexpression	Glioblastoma, Lung carcinoma	H460, U251	Yes	Oncogene-induced	Induces
673	BRAF	Overexpression	Foreskin fibroblast, Melanocyte	BJ, Primary cell	No	Oncogene-induced	Induces
1490	CCN2	Overexpression	Breast cancer, Foreskin fibroblast	HTERT-BJ1, MDA-MB-231	Yes	Oncogene-induced	Induces
8804	CREG1	Overexpression	Fibrosarcoma, Li-Fraumeni syndrome cells, Osteosarcoma	HT1080, MDAH041, MDAH087, Saos-2, U2OS	Yes	Oncogene-induced	Induces
2919	CXCL1	Overexpression	Ovarian fibroblast	NOF150	No	Oncogene-induced	Induces
2064	ERBB2	Overexpression	Breast cancer	MCF-7	Yes	Oncogene-induced	Induces
30816	ERVW-1	Overexpression	Lung fibroblast, Mammary epithelial	IMR-90, MCF-10A	No	Oncogene-induced	Induces
2113	ETS1	Overexpression	Foreskin fibroblast, Lung fibroblast	HS68, TIG-3	No	Oncogene-induced	Induces
2114	ETS2	Overexpression	Foreskin fibroblast, Lung fibroblast	HS68, TIG-3	No	Oncogene-induced	Induces
2261	FGFR3	Overexpression	Pancreatic cancer	BxPC-3, Capan-2	Yes	Oncogene-induced	Induces
4303	FOXO4	Overexpression	Osteosarcoma, Thyroid gland cancer	A14, U2OS	Yes	Oncogene-induced	Induces
7290	HIRA	Overexpression	Lung fibroblast	WI-38	No	Oncogene-induced	Induces
3159	HMGA1	Overexpression	Lung fibroblast	IMR-90	No	Oncogene-induced	Induces
8091	HMGA2	Overexpression	Lung fibroblast	IMR-90	No	Oncogene-induced	Induces
3265	HRAS	Overexpression	Lung fibroblast	IMR-90, WI-38	No	Oncogene-induced	Induces
9314	KLF4	Overexpression	Colon cancer, Stomach cancer	AGS, SW480	Yes	Oncogene-induced	Induces
5605	MAP2K2	Overexpression	Lung fibroblast	IMR-90	No	Oncogene-induced	Induces
3110	MNX1	Overexpression	Fibrosarcoma	HT1080	Yes	Oncogene-induced	Induces
4342	MOS	Overexpression	Lung fibroblast	MRC-5	No	Oncogene-induced	Induces
4851	NOTCH1	Overexpression	Esophageal keratinocyte	EPC1, EPC1-hTERT, EPC2-hTERT	No	Oncogene-induced	Induces
5015	OTX2	Overexpression	Medulloblastoma	D283, D341, D425, D458, D556, DAOY, MED8A, UW228-2	Yes	Oncogene-induced	Induces
5155	PDGFB	Overexpression	Dermal fibroblast	Primary cell	No	Oncogene-induced	Induces
5371	PML	Overexpression	Lung fibroblast	WI-38	No	Oncogene-induced	Induces
5460	POU5F1	Overexpression	Mesenchymal stromal	Primary cell	No	Oncogene-induced	Induces
5894	RAF1	Overexpression	Lung fibroblast	IMR-90	No	Oncogene-induced	Induces
5915	RARB	Overexpression	Dermal fibroblast	Primary cell	No	Oncogene-induced	Induces
6208	RPS14	Overexpression	Glioblastoma, Lung cancer, Lung fibroblast, Prostate cancer	H1299, IMR-90, PC-3, U87	Yes	Oncogene-induced	Induces
6299	SALL1	Overexpression	Breast cancer	E0771, MCF-7, MDA-MB-231	Yes	Oncogene-induced	Induces
2810	SFN	Overexpression	Melanoma	SK-MEL-147, SK-MEL-19, SK-MEL-29	Yes	Oncogene-induced	Induces
6656	SOX1	Overexpression	Liver cancer	Hep3B	Yes	Oncogene-induced	Induces
6660	SOX5	Overexpression	Glioma	U-1242MG, U-178MG, U-251MG, U-343MG, U-343MGa	Yes	Oncogene-induced	Induces
6688	SPI1	Overexpression	Foreskin fibroblast, Hematopoietic stem progenitor, Lung fibroblast	BJ, Primary cell, WI-38	No	Oncogene-induced	Induces
6426	SRSF1	Overexpression	Foreskin fibroblast, Osteosarcoma	BJ, U2OS	Yes	Oncogene-induced	Induces
6757	SSX2	Overexpression	Breast cancer	MCF-7	Yes	Oncogene-induced	Induces
6774	STAT3	Overexpression	Fibroblast	TIG-3	No	Oncogene-induced	Induces
11186	RASSF1	Overexpression	Lung cancer	A549, NCI-H1299	Yes	Oncogene-induced, Replicative	Induces
1029	CDKN2A	Overexpression	Lung fibroblast	TIG-3	No	Oncogene-induced, Replicative, Stress-induced	Induces
7157	TP53	Overexpression	Bladder cancer	EJ	Yes	Oncogene-induced, Replicative, Stress-induced	Induces
3690	ITGB3	Overexpression	Breast cancer, Liver cancer, Lung fibroblast	IMR-90, MCF-7, SK-HEP-1	Yes	Oncogene-induced, Stress-induced	Induces
1030	CDKN2B	Overexpression	Glioblastoma	T98G, U-251MG, U-373MG	Yes	Replicative	Induces
10912	GADD45G	Overexpression	Liver cancer	Hep3B, SK-HEP-1, SMMC-7721	Yes	Replicative	Induces
56287	GKN1	Overexpression	Gastric cancer	AGS, MKN1	Yes	Replicative	Induces
2898	GRIK2	Overexpression	Ovarian cancer	SKOV3	Yes	Replicative	Induces
3428	IFI16	Overexpression	Prostate cancer	PC-3	Yes	Replicative	Induces
5320	PLA2G2A	Overexpression	Lung fibroblast	WI-38	No	Replicative	Induces
87178	PNPT1	Overexpression	Melanoma	FO-1, HO-1, MeWo	Yes	Replicative	Induces
5629	PROX1	Overexpression	Liver cancer	Hep G2, Hep3B, Mahlavu, SK-HEP-1	Yes	Replicative	Induces
64750	SMURF2	Overexpression	Foreskin fibroblast, Lung fibroblast, Skin fibroblast	BJ, WI-38, WS1	No	Replicative	Induces
7045	TGFBI	Overexpression	Lung cancer	MDA-MB-231, NCI-H28	Yes	Replicative	Induces
54819	ZCCHC10	Overexpression	Melanoma	A2058	Yes	Replicative	Induces
8553	BHLHE40	Overexpression	Breast cancer, Esophageal cancer	EC9706, MCF-7	Yes	Replicative, Stress-induced	Induces
79800	CARF	Overexpression	Lung fibroblast	MRC-5	No	Replicative, Stress-induced	Induces
55602	CDKN2AIP	Overexpression	Lung fibroblast	MRC-5, TIG-1	No	Replicative, Stress-induced	Induces
5654	HTRA1	Overexpression	Retinal pigment epithelial	ARPE-19	Yes	Replicative, Stress-induced	Induces
5743	PTGS2	Overexpression	Foreskin fibroblast	NHDF	No	Replicative, Stress-induced	Induces
80019	UBTD1	Overexpression	Breast cancer, Colorectal cancer, Gastric cancer, Gastric epithelial, Lung fibroblast, Prostate cancer	AGS, GES-1, KATO-III, LoVo, MCF-7, MKN28, MKN45, MRC-5, NCI-N87, PC-3, SGC-7901, SNU-1, SNU-16	Yes	Replicative, Stress-induced	Induces
5243	ABCB1	Overexpression	Cervical cancer, Fibrosarcoma	HeLa, HT1080	Yes	Stress-induced	Induces
2532	ACKR1	Overexpression	Cerebral-microvascular endothelial	HCEC	No	Stress-induced	Induces
990	CDC6	Overexpression	Breast cancer, Nasopharyngeal carcinoma	6-10B, CNE-2, MCF-7	Yes	Stress-induced	Induces
1610	DAO	Overexpression	Foreskin fibroblast, Osteosarcoma	HS68, U2OS	Yes	Stress-induced	Induces
3313	HSPA9	Overexpression	Breast cancer, Osteosarcoma	MCF-7, U2OS	Yes	Stress-induced	Induces
4495	MT1G	Overexpression	Liver cancer	Hep G2	Yes	Stress-induced	Induces
5824	PEX19	Overexpression	Osteosarcoma	U2OS	Yes	Stress-induced	Induces
5241	PGR	Overexpression	Ovarian cancer	PEO4	Yes	Stress-induced	Induces
8991	SELENBP1	Overexpression	Esophageal cancer	FLO-1	Yes	Stress-induced	Induces
64849	SLC13A3	Overexpression	Lung fibroblast, Renal tubular	MRC-5, WI-38	No	Stress-induced	Induces
6678	SPARC	Overexpression	Colon cancer	MIP-101	Yes	Stress-induced	Induces
22848	AAK1	Overexpression	Embryonic kidney, Lung fibroblast	HEK293T, IMR-90, MRC-5	No	Unclear	Induces
25890	ABI3BP	Overexpression	Thyroid carcinoma	ARO	Yes	Unclear	Induces
203054	ADCK5	Overexpression	Embryonic kidney, Lung fibroblast	HEK293T, IMR-90, MRC-5	No	Unclear	Induces
247	ALOX15B	Overexpression	Prostate epithelial	Primary cell	No	Unclear	Induces
10095	ARPC1B	Overexpression	Osteosarcoma	Saos-2	Yes	Unclear	Induces
51374	ATRAID	Overexpression	Retinal pigment epithelial	ARPE-19	Yes	Unclear	Induces
558	AXL	Overexpression	Embryonic kidney, Lung fibroblast	HEK293T, IMR-90, MRC-5	No	Unclear	Induces
640	BLK	Overexpression	Embryonic kidney, Lung fibroblast	HEK293T, IMR-90, MRC-5	No	Unclear	Induces
694	BTG1	Overexpression	Colorectal carcinoma	HCT116	Yes	Unclear	Induces
8838	CCN6	Overexpression	Fetal lung fibroblast, Umbilical cord fibroblast	HUC-F2, TIG-1	No	Unclear	Induces
595	CCND1	Overexpression	Fibroblast	HS68, WI-38	No	Unclear	Induces
3732	CD82	Overexpression	Melanoma	A375M, UACC-903	Yes	Unclear	Induces
5129	CDK18	Overexpression	Embryonic kidney, Lung fibroblast	HEK293T, IMR-90, MRC-5	No	Unclear	Induces
1027	CDKN1B	Overexpression	Lung fibroblast	TIG-3	No	Unclear	Induces
1028	CDKN1C	Overexpression	Liver cancer	Hep G2, SNU-398	Yes	Unclear	Induces
11200	CHEK2	Overexpression	Cervical cancer, Colon cancer	DLD1, HeLa	Yes	Unclear	Induces
1152	CKB	Overexpression	Embryonic kidney, Lung fibroblast	HEK293T, IMR-90, MRC-5	No	Unclear	Induces
1869	E2F1	Overexpression	Lung fibroblast	WI-38	No	Unclear	Induces
26298	EHF	Overexpression	Lung fibroblast	WI-38	No	Unclear	Induces
54206	ERRFI1	Overexpression	Lung fibroblast	WI-38	No	Unclear	Induces
10922	FASTK	Overexpression	Embryonic kidney, Lung fibroblast	HEK293T, IMR-90, MRC-5	No	Unclear	Induces
79791	FBXO31	Overexpression	Breast cancer	MCF-7	Yes	Unclear	Induces
26272	FBXO4	Overexpression	Squamous carcinoma	UM-SCC-74B	Yes	Unclear	Induces
2697	GJA1	Overexpression	Chondrocyte	T/C-28a2	No	Unclear	Induces
27232	GNMT	Overexpression	Liver cancer	Hep G2, Huh7	Yes	Unclear	Induces
2868	GRK4	Overexpression	Embryonic kidney	HEK293	No	Unclear	Induces
2870	GRK6	Overexpression	Embryonic kidney, Lung fibroblast	HEK293T, IMR-90, MRC-5	No	Unclear	Induces
3065	HDAC1	Overexpression	Cervical cancer	HeLa	Yes	Unclear	Induces
220296	HEPACAM	Overexpression	Breast cancer	MCF-7	Yes	Unclear	Induces
3101	HK3	Overexpression	Embryonic kidney, Lung fibroblast	HEK293T, IMR-90, MRC-5	No	Unclear	Induces
3458	IFNG	Overexpression	Umbilical vein endothelial	Primary cell	No	Unclear	Induces
3484	IGFBP1	Overexpression	Breast cancer	MCF-7	Yes	Unclear	Induces
3621	ING1	Overexpression	Foreskin fibroblast	HS68	No	Unclear	Induces
84289	ING5	Overexpression	Glioblastoma	U87	Yes	Unclear	Induces
3661	IRF3	Overexpression	Foreskin fibroblast	BJ	No	Unclear	Induces
3663	IRF5	Overexpression	Li Fraumeni syndrome fibroblast	MDAH041	Yes	Unclear	Induces
3665	IRF7	Overexpression	Li Fraumeni syndrome fibroblast	MDAH041	Yes	Unclear	Induces
3705	ITPK1	Overexpression	Embryonic kidney, Lung fibroblast	HEK293T, IMR-90, MRC-5	No	Unclear	Induces
3707	ITPKB	Overexpression	Embryonic kidney, Lung fibroblast	HEK293T, IMR-90, MRC-5	No	Unclear	Induces
85442	KNDC1	Overexpression	Umbilical vein endothelial	HUVEC	No	Unclear	Induces
3984	LIMK1	Overexpression	Embryonic kidney, Lung fibroblast	HEK293T, IMR-90, MRC-5	No	Unclear	Induces
8581	LY6D	Overexpression	Osteosarcoma	HS68, U2OS	Yes	Unclear	Induces
5604	MAP2K1	Overexpression	Intestinal epithelial	HIEC-6	No	Unclear	Induces
5608	MAP2K6	Overexpression	Osteosarcoma	U2OS	Yes	Unclear	Induces
5609	MAP2K7	Overexpression	Embryonic kidney, Lung fibroblast	HEK293T, IMR-90, MRC-5	No	Unclear	Induces
9064	MAP3K6	Overexpression	Embryonic kidney, Lung fibroblast	HEK293T, IMR-90, MRC-5	No	Unclear	Induces
6885	MAP3K7	Overexpression	Embryonic kidney, Lung fibroblast	HEK293T, IMR-90, MRC-5	No	Unclear	Induces
6300	MAPK12	Overexpression	Embryonic kidney, Lung fibroblast	HEK293T, IMR-90, MRC-5	No	Unclear	Induces
22983	MAST1	Overexpression	Embryonic kidney, Lung fibroblast	HEK293T, IMR-90, MRC-5	No	Unclear	Induces
4145	MATK	Overexpression	Embryonic kidney, Lung fibroblast	HEK293T, IMR-90, MRC-5	No	Unclear	Induces
10445	MCRS1	Overexpression	Foreskin fibroblast, Lung fibroblast, Mammary epithelial	H184B5F5/M10, HS68, IMR-90	No	Unclear	Induces
145553	MDP1	Overexpression	Gastric cancer	BGC-823	Yes	Unclear	Induces
4222	MEOX1	Overexpression	Umbilical vein endothelial	HUVEC	No	Unclear	Induces
126308	MOB3A	Overexpression	Embryonic kidney, Lung fibroblast	HEK293T, IMR-90, MRC-5	No	Unclear	Induces
23515	MORC3	Overexpression	Lung fibroblast	WI-38	No	Unclear	Induces
4598	MVK	Overexpression	Embryonic kidney, Lung fibroblast	HEK293T, IMR-90, MRC-5	No	Unclear	Induces
65220	NADK	Overexpression	Embryonic kidney, Lung fibroblast	HEK293T, IMR-90, MRC-5	No	Unclear	Induces
4814	NINJ1	Overexpression	Liver cancer	Huh7	Yes	Unclear	Induces
27035	NOX1	Overexpression	Pulmonary artery endothelial	Primary cell	No	Unclear	Induces
84876	ORAI1	Overexpression	Prostate cancer	DU145, PC-3	Yes	Unclear	Induces
10298	PAK4	Overexpression	Embryonic kidney, Lung fibroblast	HEK293T, IMR-90, MRC-5	No	Unclear	Induces
149420	PDIK1L	Overexpression	Embryonic kidney, Lung fibroblast	HEK293T, IMR-90, MRC-5	No	Unclear	Induces
5170	PDPK1	Overexpression	Embryonic kidney, Lung fibroblast	HEK293T, IMR-90, MRC-5	No	Unclear	Induces
23037	PDZD2	Overexpression	Breast cancer, Liver cancer, Prostate cancer	DU145	Yes	Unclear	Induces
23533	PIK3R5	Overexpression	Embryonic kidney, Lung fibroblast	HEK293T, IMR-90, MRC-5	No	Unclear	Induces
10654	PMVK	Overexpression	Embryonic kidney, Lung fibroblast	HEK293T, IMR-90, MRC-5	No	Unclear	Induces
5625	PRODH	Overexpression	Foreskin fibroblast, Osteosarcoma	HS68, U2OS	Yes	Unclear	Induces
9232	PTTG1	Overexpression	Foreskin fibroblast, Lung fibroblast	BJ, IMR-90, WI-38	No	Unclear	Induces
55544	RBM38	Overexpression	Liver cancer	Hep G2, SMMC-7721	Yes	Unclear	Induces
57142	RTN4	Overexpression	Prostate cancer	DU145	Yes	Unclear	Induces
861	RUNX1	Overexpression	Foreskin fibroblast	HS68	No	Unclear	Induces
5055	SERPINB2	Overexpression	Lung fibroblast	IMR-90	No	Unclear	Induces
150094	SIK1	Overexpression	Embryonic kidney, Lung fibroblast	HEK293T, IMR-90, MRC-5	No	Unclear	Induces
6598	SMARCB1	Overexpression	Malignant rhabdoid tumor	G-401	Yes	Unclear	Induces
6648	SOD2	Overexpression	Prostate epithelial	M12	No	Unclear	Induces
8470	SORBS2	Overexpression	Fibroblast, Keratinocyte	Primary cell	No	Unclear	Induces
6657	SOX2	Overexpression	Colon cancer, Embryonic kidney	HCT116, HEK293T, WiDr	Yes	Unclear	Induces
6667	SP1	Overexpression	Lung fibroblast	2BS	No	Unclear	Induces
10927	SPIN1	Overexpression	Cervical cancer	HeLa	Yes	Unclear	Induces
282974	STK32C	Overexpression	Embryonic kidney, Lung fibroblast	HEK293T, IMR-90, MRC-5	No	Unclear	Induces
6789	STK4	Overexpression	Fetal lung fibroblast, Umbilical cord fibroblast	HUC-F2, TIG-1	No	Unclear	Induces
83931	STK40	Overexpression	Embryonic kidney, Lung fibroblast	HEK293T, IMR-90, MRC-5	No	Unclear	Induces
6613	SUMO2	Overexpression	Embryonic kidney	HEK293	No	Unclear	Induces
6612	SUMO3	Overexpression	Embryonic kidney	HEK294	No	Unclear	Induces
6850	SYK	Overexpression	Melanoma	501-mel, A375, SK-MEL-28	Yes	Unclear	Induces
7098	TLR3	Overexpression	Fibroblast, Keratinocyte	Primary cell	No	Unclear	Induces
10043	TOM1	Overexpression	Lung fibroblast	2BS	No	Unclear	Induces
7297	TYK2	Overexpression	Embryonic kidney, Lung fibroblast	HEK293T, IMR-90, MRC-5	No	Unclear	Induces
25989	ULK3	Overexpression	Lung fibroblast	IMR-90	No	Unclear	Induces
11197	WIF1	Overexpression	Salivary gland	CaExPA79	Yes	Unclear	Induces
7514	XPO1	Overexpression	Fibroblast	Primary cell	No	Unclear	Induces
7538	ZFP36	Overexpression	Cervical cancer	HeLa	Yes	Unclear	Induces
