# Supplementary material for: SenSeqNet: A Deep Learning Framework for Cellular Senescence Detection From Protein Sequences
Source: Aging Cell. 2025 Dec 23;25(1):e70344. doi: 10.1111/acel.70344 (PMC12724000; doi:10.1111/acel.70344)
Supplement: Supplementary file 2 — Table S2: Cross‐dataset in vivo senescence signature genes (n = 47). [file ACEL-25-e70344-s004.xlsx]

## Sheet: Supplementary Table 2
Supplementary Table 2. Cross-dataset in vivo senescence signature genes (n = 47).
Gene Symbol	Sources
CCL1	SASP Altas, SenMayo Genes
CCL2	SASP Altas, SenMayo Genes, SenePy
CCL3	SASP Altas, SenMayo Genes, SenePy
CCL4	SASP Altas, SenMayo Genes, SenePy
CCL5	SASP Altas, SenMayo Genes, SenePy
CCL7	SASP Altas, SenMayo Genes
CTSB	SenMayo Genes, SenePy
CXCL1	SASP Altas, SenMayo Genes, SenePy
CXCL10	SASP Altas, SenMayo Genes, SenePy
CXCL12	SASP Altas, SenMayo Genes, SenePy
CXCL16	SenMayo Genes, SenePy
CXCL2	SASP Altas, SenMayo Genes
CXCL3	SASP Altas, SenMayo Genes, SenePy
CXCL5	SASP Altas, SenePy
CXCL8	SASP Altas, SenMayo Genes, SenePy
CXCL9	SASP Altas, SenePy
CXCR2	SenMayo Genes, SenePy
EGF	SASP Altas, SenMayo Genes
EREG	SenMayo Genes, SenePy
FGF2	SASP Altas, SenMayo Genes
HGF	SASP Altas, SenMayo Genes
IFNG	SASP Altas, SenePy
IGFBP2	SenMayo Genes, SenePy
IGFBP3	SASP Altas, SenMayo Genes, SenePy
IGFBP4	SASP Altas, SenMayo Genes, SenePy
IGFBP5	SASP Altas, SenMayo Genes
IGFBP6	SASP Altas, SenMayo Genes
IGFBP7	SenMayo Genes, SenePy
IL15	SenMayo Genes, SenePy
IL1A	SASP Altas, SenMayo Genes
IL1B	SASP Altas, SenMayo Genes, SenePy
IL6	SASP Altas, SenMayo Genes
IL7	SenMayo Genes, SenePy
MMP1	SASP Altas, SenMayo Genes
MMP10	SASP Altas, SenMayo Genes
MMP12	SASP Altas, SenMayo Genes, SenePy
MMP13	SASP Altas, SenMayo Genes
MMP14	SASP Altas, SenMayo Genes
MMP2	SASP Altas, SenMayo Genes, SenePy
MMP3	SASP Altas, SenMayo Genes
MMP9	SASP Altas, SenMayo Genes, SenePy
PIGF	SenMayo Genes, SenePy
PLAT	SenMayo Genes, SenePy
PLAU	SenMayo Genes, SenePy
SERPINE1	SASP Altas, SenMayo Genes, SenePy
TIMP2	SenMayo Genes, SenePy
VEGFA	SASP Altas, SenMayo Genes, SenePy
