# Supplementary material for: SenSeqNet: A Deep Learning Framework for Cellular Senescence Detection From Protein Sequences
Source: Aging Cell. 2025 Dec 23;25(1):e70344. doi: 10.1111/acel.70344 (PMC12724000; doi:10.1111/acel.70344)
Supplement: Supplementary file 4 — Table S4: External validation gene set and corresponding data sources. [file ACEL-25-e70344-s007.xlsx]

## Sheet: Supplementary Table 4
Supplementary Table 4. External validation gene set and corresponding data sources.
Gene symbol	Source
SPP1	GSE13330
TGFB2	GSE13330
COL1A1	GSE13330
COL1A2	GSE13330
THBS1	GSE13330
LAMC1	GSE13330
ITGA5	GSE13330
FAP	GSE13330
CCL20	GSE63577
ICAM1	GSE63577
GFAP	GSE63577
TNFAIP3	GSE6357、GSE13330、SenCID
NFKBIA	GSE6357、SenCID
HMOX1	GSE6357、SenCID
GDF15	GSE6357、GSE13330、SenCID
CDKN2A	SenCID
CDKN1A	SenCID
TP53	SenCID
CHEK1	SenCID
CHEK2	SenCID
GADD45A	SenCID
GADD45B	SenCID
GADD45G	SenCID
STAT3	SenCID
SOD2	SenCID
MAPK14	SenCID
