# Supplementary material for: SenSeqNet: A Deep Learning Framework for Cellular Senescence Detection From Protein Sequences
Source: Aging Cell. 2025 Dec 23;25(1):e70344. doi: 10.1111/acel.70344 (PMC12724000; doi:10.1111/acel.70344)
Supplement: Supplementary file 5 — Table S5: The full list of genes level performance in the study. [file ACEL-25-e70344-s003.xlsx]

## Sheet: Supplementary Table 5
gene_performance_test
gene	label	n_sequences	accuracy
VEGFA	1	5	1
TYK2	1	13	1
TUBB6	0	1	1
TUBB4A	0	2	1
ABI3BP	1	9	1
ACKR1	1	4	1
SLC13A3	1	3	1
SLC2A1	0	10	1
SALL1	1	16	1
SERPINB2	1	2	1
CXCL10	1	4	1
CXCL2	1	1	1
CXCL3	1	2	1
CDKN2B	1	4	1
CHRM2	0	1	1
CD82	1	34	1
CDKN1C	1	6	1
CCL3	1	11	1
CCL4	1	12	1
CCN2	1	4	1
CCND1	1	1	1
RASSF1	1	9	1
PTGS2	1	4	1
PLA2G2A	1	13	1
PAK4	1	7	1
PDGFB	1	9	1
PDIK1L	1	7	1
NEFL	0	6	1
MNX1	1	11	1
MORC3	1	6	1
MT2A	0	2	1
MMP2	1	4	1
MMP9	1	12	1
MAP3K7	1	43	1
MAPK12	1	3	1
MEOX16	1	2	1
MAP2K1	1	3	1
MAP2K2	1	3	1
MAP2K6	1	7	1
FBXO4	1	4	1
FGFR3	1	10	1
FOXO4	1	2	1
ERVW_1	1	1	1
ETS1	1	12	1
FASTK	1	4	1
EGF	1	8	1
CXCL5	1	2	1
CXCL9	1	5	1
CXCR2	1	1	1
20	0	2	1
KRT1	0	3	1
LY6D	1	5	1
IRF5	1	2	1
IRF7	1	8	1
ITGB3	1	1	1
ITPK1	1	11	1
ITPKB	1	7	1
IL15	1	13	1
IL1A	1	2	1
ING1	1	20	1
ING5	1	4	1
IFNG	1	6	1
IGFBP2	1	3	1
IGFBP3	1	4	1
IGFBP5	1	5	1
IGFBP6	1	1	1
IFI16	1	1	1
GSTM1	0	9	1
HK3	1	3	1
GRIK2	1	27	1
GRK4	1	3	1
TUBA1A	0	2	1
TUBA1B	0	3	1
TUBB3	0	2	1
TNFRSF10B	0	7	1
SSX2	1	5	1
STK32C	1	2	1
SUMO2	1	7	1
SORBS2	1	50	1
SOX1	1	7	1
ATRAID	1	6	1
BCL2L2	1	1	1
ARPC1B	1	2	1
ACTC1	0	1	1
RPL23	0	87	0.988506
MVK	1	126	0.984127
RPL18	0	58	0.982759
CARF	1	114	0.982456
RDX	0	112	0.982143
CCL2	1	53	0.981132
RPS5	0	50	0.98
PEX19	1	47	0.978723
HRAS	1	47	0.978723
RPL6	0	91	0.978022
CASP8	0	43	0.976744
HTRA1	1	82	0.97561
MAPT	0	39	0.974359
RPS18	0	76	0.973684
XPO1	1	75	0.973333
PPIA	0	70	0.971429
PROX1	1	34	0.970588
RPL15	0	97	0.969072
RPL24	0	63	0.968254
SYK	1	723	0.965422
RPS2	0	170	0.964706
SIK1	1	27	0.962963
RPL34	0	26	0.961538
GAPDH	0	129	0.96124
BCL2	1	175	0.96
CXCL8	1	25	0.96
RAD9A	0	47	0.957447
DAO	1	534	0.955056
HEPACAM	1	22	0.954545
RPL19	0	22	0.954545
RPL4	0	66	0.954545
CDC6	1	238	0.953782
AXL	1	21	0.952381
CTSB	1	20	0.95
NOX1	1	37	0.945946
RPL29	0	55	0.945455
PGR	1	18	0.944444
NOTCH1	1	53	0.943396
RAF1	1	17	0.941176
PTTG1	1	17	0.941176
TOM1	1	363	0.939394
MMP14	1	16	0.9375
FLNB	0	16	0.9375
CFTR	0	48	0.9375
OTX2	1	16	0.9375
BRAF	1	16	0.9375
CKB	1	1037	0.936355
RAD17	0	125	0.936
ULK3	1	31	0.935484
GHRHR	0	15	0.933333
RPS10	0	60	0.933333
RPS8	0	90	0.933333
ZFP36	1	29	0.931034
HMGA1	1	14	0.928571
TPMT	0	41	0.926829
ABCB1	1	27	0.925926
1	0	27	0.925926
RBM38	1	13	0.923077
SPARC	1	104	0.923077
TIMP2	1	13	0.923077
SMARCB1	1	13	0.923077
RPL3	0	39	0.923077
PML	1	36	0.916667
RPS6	0	72	0.916667
GRM3	0	12	0.916667
RPL20	0	131	0.916031
TP53	1	70	0.914286
RPL12	0	243	0.91358
MMP1	1	23	0.913043
LIG1	0	80	0.9125
PLAT	1	744	0.909946
ABI3	1	22	0.909091
MAST1	1	11	0.909091
LEPR	0	198	0.909091
E2F1	1	11	0.909091
CXCL16	1	11	0.909091
PDZD2	1	22	0.909091
SERPINE1	1	11	0.909091
BLK	1	11	0.909091
GKN1	1	11	0.909091
RPS14	1	76	0.907895
CREG1	1	32	0.90625
TGFBI	1	21	0.904762
IGFBP1	1	10	0.9
TAS1R2	0	10	0.9
CASP9	0	10	0.9
GADD45G	1	10	0.9
PDPK1	1	10	0.9
SELENBP1	1	10	0.9
TLR3	1	20	0.9
MAD2L1	0	30	0.9
G6PD	0	49	0.897959
PIGF	1	19	0.894737
CCL1	1	19	0.894737
SOX2	1	9	0.888889
STK40	1	9	0.888889
HIRA	1	144	0.888889
PMVK	1	9	0.888889
CXCL12	1	9	0.888889
RPL14	0	120	0.883333
MAP2	0	77	0.883117
RPL30	0	51	0.882353
NQO1	0	51	0.882353
SDHA	0	117	0.880342
RPL32	0	139	0.877698
RFC1	0	65	0.876923
KLF46	1	16	0.875
TUBB	0	8	0.875
GNMT	1	8	0.875
MCRS1	1	8	0.875
SOX5	1	8	0.875
ADCK5	1	8	0.875
CDKN1B	1	8	0.875
CDK18	1	8	0.875
ORAI1	1	24	0.875
CDKN3	0	23	0.869565
RUNX1	1	15	0.866667
AAK1	1	412	0.864078
AKT1	1	43	0.860465
TBP	0	264	0.859848
FBXO31	1	7	0.857143
ETS2	1	7	0.857143
EEF1A1	0	7	0.857143
DRD2	0	7	0.857143
IL7	1	7	0.857143
HMGA2	1	14	0.857143
CDKN2A	1	21	0.857143
WIF1	1	7	0.857143
MMP13	1	7	0.857143
ALOX15B	1	7	0.857143
IGFBP4	1	7	0.857143
IL1B	1	21	0.857143
RPL7	0	14	0.857143
RTN4	1	14	0.857143
NEFH	0	27	0.851852
FAS	0	244	0.848361
DES	0	92	0.847826
FLNA	0	26	0.846154
CHEK2	1	13	0.846154
HGF	1	13	0.846154
HSPA9	1	13	0.846154
RPL31	0	31	0.83871
PTH1R	0	6	0.833333
RPL10	0	72	0.833333
LIMK1	1	6	0.833333
IRF3	1	12	0.833333
MAP2K7	1	6	0.833333
ALDH1A1	0	6	0.833333
ZCCHC10	1	12	0.833333
CDKN2AIP	1	6	0.833333
SSTR2	0	6	0.833333
STAT3	1	6	0.833333
EXO1	0	89	0.820225
MMP12	1	22	0.818182
KNDC1	1	11	0.818182
KRT8	0	11	0.818182
ANAPC7	0	11	0.818182
ATR	1	299	0.816054
RPL35	0	27	0.814815
MMP10	1	226	0.814159
IL6	1	10	0.8
IGFBP7	1	5	0.8
MAP3K6	1	5	0.8
UBB	0	5	0.8
SOD2	1	25	0.8
FGF2	1	5	0.8
MOS	1	167	0.796407
RPL17	0	39	0.794872
EREG	1	642	0.794393
BUB3	0	76	0.789474
B2M	0	19	0.789474
SPI1	1	19	0.789474
ACTB	0	14	0.785714
LIPG	0	14	0.785714
RPL13A	0	14	0.785714
ANAPC5	0	281	0.782918
FTH1	0	119	0.781513
STK4	1	9	0.777778
GUSB8	0	9	0.777778
FGB	0	22	0.772727
BTG1	1	13	0.769231
ERBB2	1	34	0.764706
RFC4	0	17	0.764706
ALDH2	0	17	0.764706
PLAU	1	46	0.76087
FTL	0	279	0.752688
SPIN1	1	4	0.75
MDP1	1	12	0.75
ADRB2	0	16	0.75
APAF1	0	24	0.75
CCL7	1	4	0.75
TUBG1共514条	0	8	0.75
CCND3	0	12	0.75
PRODH	1	20	0.75
RARB	1	12	0.75
PUM2	0	12	0.75
MOB3A	1	4	0.75
PIK3R5	1	4	0.75
PON1	0	8	0.75
AVPR1A	0	4	0.75
TPS1	0	31	0.741935
HDAC1	1	11	0.727273
ADRA2A	0	7	0.714286
POU5F1	1	7	0.714286
NEFM	0	14	0.714286
RPL8	0	7	0.714286
NINJ1	1	10	0.7
MYH10	0	10	0.7
CCL5	1	13	0.692308
POLR2A	0	13	0.692308
LYZ	0	13	0.692308
EHF	1	112	0.6875
SUMO3	1	9	0.666667
SRSF1	1	6	0.666667
UBTD1	1	3	0.666667
GRK6	1	6	0.666667
ALDOA	0	3	0.666667
ERRFI1	1	3	0.666667
MMP3	1	3	0.666667
PFN1	0	6	0.666667
PNPT1	1	3	0.666667
PUM1	0	6	0.666667
CCN6	1	3	0.666667
CKS1B	0	3	0.666667
CKS2	0	6	0.666667
HMBS	0	11	0.636364
MC1R	0	11	0.636364
BAK1	0	32	0.625
HPRT1	0	13	0.615385
RPL27	0	35	0.6
ATP1A1	0	12	0.583333
FEN1	0	414	0.577295
RPL28	0	78	0.576923
MAP1B	0	4	0.5
GJA1	1	2	0.5
GADD45A	0	2	0.5
RXFP1	0	10	0.5
EZR	0	2	0.5
SMURF2	1	6	0.5
RPL26	0	68	0.426471
GABBR1	0	12	0.416667
YWHAZ	0	5	0.4
RPL21	0	409	0.369193
MYH9	0	10	0.3
ACTA1	0	4	0.25
CXCR4	0	4	0.25
INSR	0	9	0.222222
OXTR	0	5	0.2
CCND2	0	7	0.142857
GADD45B	0	5	0
FZD7	0	2	0
ACTG2	0	2	0
MT1E	0	2	0
SFN	1	1	0
