# Supplementary material for: SenSeqNet: A Deep Learning Framework for Cellular Senescence Detection From Protein Sequences
Source: Aging Cell. 2025 Dec 23;25(1):e70344. doi: 10.1111/acel.70344 (PMC12724000; doi:10.1111/acel.70344)
Supplement: Supplementary file 6 — Table S6: Per‐sequence performance of the external validation. [file ACEL-25-e70344-s001.csv]

sequence_id	label	source	gene	entry	file	idx	header	sequence_length	pred_prob_pos	pred_label
0	1	external	CCL20	UPI0000000064	uniparc_CCL20_AND_database_facet_100_2025_11_11	0	external|gene=CCL20|entry=UPI0000000064|file=uniparc_CCL20_AND_database_facet_100_2025_11_11|idx=0	97	0.99955946	1
1	1	external	CCL20	UPI0000000880	uniparc_CCL20_AND_database_facet_100_2025_11_11	1	external|gene=CCL20|entry=UPI0000000880|file=uniparc_CCL20_AND_database_facet_100_2025_11_11|idx=1	64	0.4050141	0
2	1	external	CCL20	UPI0000001A51	uniparc_CCL20_AND_database_facet_100_2025_11_11	2	external|gene=CCL20|entry=UPI0000001A51|file=uniparc_CCL20_AND_database_facet_100_2025_11_11|idx=2	96	0.99964726	1
3	1	external	CCL20	UPI0000002545	uniparc_CCL20_AND_database_facet_100_2025_11_11	3	external|gene=CCL20|entry=UPI0000002545|file=uniparc_CCL20_AND_database_facet_100_2025_11_11|idx=3	100	0.9998598	1
4	1	external	CCL20	UPI00000082DF	uniparc_CCL20_AND_database_facet_100_2025_11_11	4	external|gene=CCL20|entry=UPI00000082DF|file=uniparc_CCL20_AND_database_facet_100_2025_11_11|idx=4	301	0.945977	1
5	1	external	CCL20	UPI00000082E6	uniparc_CCL20_AND_database_facet_100_2025_11_11	5	external|gene=CCL20|entry=UPI00000082E6|file=uniparc_CCL20_AND_database_facet_100_2025_11_11|idx=5	77	0.6617404	1
6	1	external	CCL20	UPI00000082E7	uniparc_CCL20_AND_database_facet_100_2025_11_11	6	external|gene=CCL20|entry=UPI00000082E7|file=uniparc_CCL20_AND_database_facet_100_2025_11_11|idx=6	51	0.85157776	1
7	1	external	CCL20	UPI0000008359	uniparc_CCL20_AND_database_facet_100_2025_11_11	7	external|gene=CCL20|entry=UPI0000008359|file=uniparc_CCL20_AND_database_facet_100_2025_11_11|idx=7	112	0.5337623	1
8	1	external	CCL20	UPI0000008385	uniparc_CCL20_AND_database_facet_100_2025_11_11	8	external|gene=CCL20|entry=UPI0000008385|file=uniparc_CCL20_AND_database_facet_100_2025_11_11|idx=8	162	0.72272235	1
9	1	external	CCL20	UPI0000008474	uniparc_CCL20_AND_database_facet_100_2025_11_11	9	external|gene=CCL20|entry=UPI0000008474|file=uniparc_CCL20_AND_database_facet_100_2025_11_11|idx=9	53	0.2065927	0
10	1	external	CCL20	UPI000000847A	uniparc_CCL20_AND_database_facet_100_2025_11_11	10	external|gene=CCL20|entry=UPI000000847A|file=uniparc_CCL20_AND_database_facet_100_2025_11_11|idx=10	24	0.019575734	0
11	1	external	CCL20	UPI0000008490	uniparc_CCL20_AND_database_facet_100_2025_11_11	11	external|gene=CCL20|entry=UPI0000008490|file=uniparc_CCL20_AND_database_facet_100_2025_11_11|idx=11	71	0.97353125	1
12	1	external	CCL20	UPI00000084D2	uniparc_CCL20_AND_database_facet_100_2025_11_11	12	external|gene=CCL20|entry=UPI00000084D2|file=uniparc_CCL20_AND_database_facet_100_2025_11_11|idx=12	116	0.98992974	1
13	1	external	CCL20	UPI00000084DC	uniparc_CCL20_AND_database_facet_100_2025_11_11	13	external|gene=CCL20|entry=UPI00000084DC|file=uniparc_CCL20_AND_database_facet_100_2025_11_11|idx=13	143	0.81401366	1
14	1	external	CCL20	UPI00000084E2	uniparc_CCL20_AND_database_facet_100_2025_11_11	14	external|gene=CCL20|entry=UPI00000084E2|file=uniparc_CCL20_AND_database_facet_100_2025_11_11|idx=14	123	0.91437024	1
15	1	external	CCL20	UPI00000084E6	uniparc_CCL20_AND_database_facet_100_2025_11_11	15	external|gene=CCL20|entry=UPI00000084E6|file=uniparc_CCL20_AND_database_facet_100_2025_11_11|idx=15	103	0.71632946	1
16	1	external	CCL20	UPI00000084E8	uniparc_CCL20_AND_database_facet_100_2025_11_11	16	external|gene=CCL20|entry=UPI00000084E8|file=uniparc_CCL20_AND_database_facet_100_2025_11_11|idx=16	200	0.66305065	1
17	1	external	CCL20	UPI00000084E9	uniparc_CCL20_AND_database_facet_100_2025_11_11	17	external|gene=CCL20|entry=UPI00000084E9|file=uniparc_CCL20_AND_database_facet_100_2025_11_11|idx=17	99	0.07336036	0
18	1	external	CCL20	UPI00000084EC	uniparc_CCL20_AND_database_facet_100_2025_11_11	18	external|gene=CCL20|entry=UPI00000084EC|file=uniparc_CCL20_AND_database_facet_100_2025_11_11|idx=18	110	0.2974589	0
19	1	external	CCL20	UPI00000084ED	uniparc_CCL20_AND_database_facet_100_2025_11_11	19	external|gene=CCL20|entry=UPI00000084ED|file=uniparc_CCL20_AND_database_facet_100_2025_11_11|idx=19	228	0.32304046	0
20	1	external	CCL20	UPI00000084EE	uniparc_CCL20_AND_database_facet_100_2025_11_11	20	external|gene=CCL20|entry=UPI00000084EE|file=uniparc_CCL20_AND_database_facet_100_2025_11_11|idx=20	137	0.68166876	1
21	1	external	CCL20	UPI00000084EF	uniparc_CCL20_AND_database_facet_100_2025_11_11	21	external|gene=CCL20|entry=UPI00000084EF|file=uniparc_CCL20_AND_database_facet_100_2025_11_11|idx=21	63	0.14639425	0
22	1	external	CCL20	UPI00000084F0	uniparc_CCL20_AND_database_facet_100_2025_11_11	22	external|gene=CCL20|entry=UPI00000084F0|file=uniparc_CCL20_AND_database_facet_100_2025_11_11|idx=22	88	0.429096	0
23	1	external	CCL20	UPI00000084F1	uniparc_CCL20_AND_database_facet_100_2025_11_11	23	external|gene=CCL20|entry=UPI00000084F1|file=uniparc_CCL20_AND_database_facet_100_2025_11_11|idx=23	122	0.015813863	0
24	1	external	CCL20	UPI00000084F4	uniparc_CCL20_AND_database_facet_100_2025_11_11	24	external|gene=CCL20|entry=UPI00000084F4|file=uniparc_CCL20_AND_database_facet_100_2025_11_11|idx=24	101	0.91823965	1
25	1	external	CCL20	UPI00000084F5	uniparc_CCL20_AND_database_facet_100_2025_11_11	25	external|gene=CCL20|entry=UPI00000084F5|file=uniparc_CCL20_AND_database_facet_100_2025_11_11|idx=25	130	0.14624071	0
26	1	external	CCL20	UPI00000084F7	uniparc_CCL20_AND_database_facet_100_2025_11_11	26	external|gene=CCL20|entry=UPI00000084F7|file=uniparc_CCL20_AND_database_facet_100_2025_11_11|idx=26	116	0.3173916	0
27	1	external	CCL20	UPI00000084F8	uniparc_CCL20_AND_database_facet_100_2025_11_11	27	external|gene=CCL20|entry=UPI00000084F8|file=uniparc_CCL20_AND_database_facet_100_2025_11_11|idx=27	166	0.052277677	0
28	1	external	CCL20	UPI00000084F9	uniparc_CCL20_AND_database_facet_100_2025_11_11	28	external|gene=CCL20|entry=UPI00000084F9|file=uniparc_CCL20_AND_database_facet_100_2025_11_11|idx=28	58	0.23180453	0
29	1	external	CCL20	UPI00000084FA	uniparc_CCL20_AND_database_facet_100_2025_11_11	29	external|gene=CCL20|entry=UPI00000084FA|file=uniparc_CCL20_AND_database_facet_100_2025_11_11|idx=29	144	0.5452482	1
30	1	external	CCL20	UPI00000084FB	uniparc_CCL20_AND_database_facet_100_2025_11_11	30	external|gene=CCL20|entry=UPI00000084FB|file=uniparc_CCL20_AND_database_facet_100_2025_11_11|idx=30	444	0.8043179	1
31	1	external	CCL20	UPI00000084FC	uniparc_CCL20_AND_database_facet_100_2025_11_11	31	external|gene=CCL20|entry=UPI00000084FC|file=uniparc_CCL20_AND_database_facet_100_2025_11_11|idx=31	38	0.683334	1
32	1	external	CCL20	UPI00000084FD	uniparc_CCL20_AND_database_facet_100_2025_11_11	32	external|gene=CCL20|entry=UPI00000084FD|file=uniparc_CCL20_AND_database_facet_100_2025_11_11|idx=32	118	0.8189894	1
33	1	external	CCL20	UPI00000084FE	uniparc_CCL20_AND_database_facet_100_2025_11_11	33	external|gene=CCL20|entry=UPI00000084FE|file=uniparc_CCL20_AND_database_facet_100_2025_11_11|idx=33	129	0.7816229	1
34	1	external	CCL20	UPI00000084FF	uniparc_CCL20_AND_database_facet_100_2025_11_11	34	external|gene=CCL20|entry=UPI00000084FF|file=uniparc_CCL20_AND_database_facet_100_2025_11_11|idx=34	206	0.27335602	0
35	1	external	CCL20	UPI0000008500	uniparc_CCL20_AND_database_facet_100_2025_11_11	35	external|gene=CCL20|entry=UPI0000008500|file=uniparc_CCL20_AND_database_facet_100_2025_11_11|idx=35	333	0.6539209	1
36	1	external	CCL20	UPI0000008528	uniparc_CCL20_AND_database_facet_100_2025_11_11	36	external|gene=CCL20|entry=UPI0000008528|file=uniparc_CCL20_AND_database_facet_100_2025_11_11|idx=36	158	0.76808065	1
37	1	external	CCL20	UPI0000008590	uniparc_CCL20_AND_database_facet_100_2025_11_11	37	external|gene=CCL20|entry=UPI0000008590|file=uniparc_CCL20_AND_database_facet_100_2025_11_11|idx=37	91	0.0048154374	0
38	1	external	CCL20	UPI0000008594	uniparc_CCL20_AND_database_facet_100_2025_11_11	38	external|gene=CCL20|entry=UPI0000008594|file=uniparc_CCL20_AND_database_facet_100_2025_11_11|idx=38	92	0.4096605	0
39	1	external	CCL20	UPI0000008628	uniparc_CCL20_AND_database_facet_100_2025_11_11	39	external|gene=CCL20|entry=UPI0000008628|file=uniparc_CCL20_AND_database_facet_100_2025_11_11|idx=39	58	0.6350937	1
40	1	external	CCL20	UPI0000008638	uniparc_CCL20_AND_database_facet_100_2025_11_11	40	external|gene=CCL20|entry=UPI0000008638|file=uniparc_CCL20_AND_database_facet_100_2025_11_11|idx=40	163	0.61110663	1
41	1	external	CCL20	UPI0000008712	uniparc_CCL20_AND_database_facet_100_2025_11_11	41	external|gene=CCL20|entry=UPI0000008712|file=uniparc_CCL20_AND_database_facet_100_2025_11_11|idx=41	66	0.9442226	1
42	1	external	CCL20	UPI000000873C	uniparc_CCL20_AND_database_facet_100_2025_11_11	42	external|gene=CCL20|entry=UPI000000873C|file=uniparc_CCL20_AND_database_facet_100_2025_11_11|idx=42	93	0.61121935	1
43	1	external	CCL20	UPI00000087CA	uniparc_CCL20_AND_database_facet_100_2025_11_11	43	external|gene=CCL20|entry=UPI00000087CA|file=uniparc_CCL20_AND_database_facet_100_2025_11_11|idx=43	111	0.97513425	1
44	1	external	CCL20	UPI00000087D9	uniparc_CCL20_AND_database_facet_100_2025_11_11	44	external|gene=CCL20|entry=UPI00000087D9|file=uniparc_CCL20_AND_database_facet_100_2025_11_11|idx=44	141	0.6746926	1
45	1	external	CCL20	UPI0000008806	uniparc_CCL20_AND_database_facet_100_2025_11_11	45	external|gene=CCL20|entry=UPI0000008806|file=uniparc_CCL20_AND_database_facet_100_2025_11_11|idx=45	116	0.57288456	1
46	1	external	CCL20	UPI0000008899	uniparc_CCL20_AND_database_facet_100_2025_11_11	46	external|gene=CCL20|entry=UPI0000008899|file=uniparc_CCL20_AND_database_facet_100_2025_11_11|idx=46	52	0.98691505	1
47	1	external	CCL20	UPI0000008902	uniparc_CCL20_AND_database_facet_100_2025_11_11	47	external|gene=CCL20|entry=UPI0000008902|file=uniparc_CCL20_AND_database_facet_100_2025_11_11|idx=47	175	0.98243	1
48	1	external	CCL20	UPI000000891F	uniparc_CCL20_AND_database_facet_100_2025_11_11	48	external|gene=CCL20|entry=UPI000000891F|file=uniparc_CCL20_AND_database_facet_100_2025_11_11|idx=48	68	0.6598978	1
49	1	external	CCL20	UPI0000008971	uniparc_CCL20_AND_database_facet_100_2025_11_11	49	external|gene=CCL20|entry=UPI0000008971|file=uniparc_CCL20_AND_database_facet_100_2025_11_11|idx=49	62	0.5704584	1
50	1	external	CCL20	UPI0000008974	uniparc_CCL20_AND_database_facet_100_2025_11_11	50	external|gene=CCL20|entry=UPI0000008974|file=uniparc_CCL20_AND_database_facet_100_2025_11_11|idx=50	108	0.3602329	0
51	1	external	CCL20	UPI00000089C9	uniparc_CCL20_AND_database_facet_100_2025_11_11	51	external|gene=CCL20|entry=UPI00000089C9|file=uniparc_CCL20_AND_database_facet_100_2025_11_11|idx=51	146	0.79331344	1
52	1	external	CCL20	UPI00000089E5	uniparc_CCL20_AND_database_facet_100_2025_11_11	52	external|gene=CCL20|entry=UPI00000089E5|file=uniparc_CCL20_AND_database_facet_100_2025_11_11|idx=52	149	0.9293146	1
53	1	external	CCL20	UPI00000089F0	uniparc_CCL20_AND_database_facet_100_2025_11_11	53	external|gene=CCL20|entry=UPI00000089F0|file=uniparc_CCL20_AND_database_facet_100_2025_11_11|idx=53	89	0.8507923	1
54	1	external	CCL20	UPI0000008A3A	uniparc_CCL20_AND_database_facet_100_2025_11_11	54	external|gene=CCL20|entry=UPI0000008A3A|file=uniparc_CCL20_AND_database_facet_100_2025_11_11|idx=54	92	0.5982556	1
55	1	external	CCL20	UPI0000008A7E	uniparc_CCL20_AND_database_facet_100_2025_11_11	55	external|gene=CCL20|entry=UPI0000008A7E|file=uniparc_CCL20_AND_database_facet_100_2025_11_11|idx=55	161	0.8479966	1
56	1	external	CCL20	UPI0000008B11	uniparc_CCL20_AND_database_facet_100_2025_11_11	56	external|gene=CCL20|entry=UPI0000008B11|file=uniparc_CCL20_AND_database_facet_100_2025_11_11|idx=56	83	0.903804	1
57	1	external	CCL20	UPI0000008B37	uniparc_CCL20_AND_database_facet_100_2025_11_11	57	external|gene=CCL20|entry=UPI0000008B37|file=uniparc_CCL20_AND_database_facet_100_2025_11_11|idx=57	71	0.777297	1
58	1	external	CCL20	UPI0000008B3C	uniparc_CCL20_AND_database_facet_100_2025_11_11	58	external|gene=CCL20|entry=UPI0000008B3C|file=uniparc_CCL20_AND_database_facet_100_2025_11_11|idx=58	114	0.7645413	1
59	1	external	CCL20	UPI0000008B75	uniparc_CCL20_AND_database_facet_100_2025_11_11	59	external|gene=CCL20|entry=UPI0000008B75|file=uniparc_CCL20_AND_database_facet_100_2025_11_11|idx=59	177	0.49408692	0
60	1	external	CCL20	UPI0000008B76	uniparc_CCL20_AND_database_facet_100_2025_11_11	60	external|gene=CCL20|entry=UPI0000008B76|file=uniparc_CCL20_AND_database_facet_100_2025_11_11|idx=60	118	0.6481968	1
61	1	external	CCL20	UPI0000008B79	uniparc_CCL20_AND_database_facet_100_2025_11_11	61	external|gene=CCL20|entry=UPI0000008B79|file=uniparc_CCL20_AND_database_facet_100_2025_11_11|idx=61	100	0.9508552	1
62	1	external	CCL20	UPI0000008C93	uniparc_CCL20_AND_database_facet_100_2025_11_11	62	external|gene=CCL20|entry=UPI0000008C93|file=uniparc_CCL20_AND_database_facet_100_2025_11_11|idx=62	118	0.8280947	1
63	1	external	CCL20	UPI0000008CC5	uniparc_CCL20_AND_database_facet_100_2025_11_11	63	external|gene=CCL20|entry=UPI0000008CC5|file=uniparc_CCL20_AND_database_facet_100_2025_11_11|idx=63	197	0.81681657	1
64	1	external	CCL20	UPI0000008EAD	uniparc_CCL20_AND_database_facet_100_2025_11_11	64	external|gene=CCL20|entry=UPI0000008EAD|file=uniparc_CCL20_AND_database_facet_100_2025_11_11|idx=64	259	0.6153643	1
65	1	external	CCL20	UPI0000008F0E	uniparc_CCL20_AND_database_facet_100_2025_11_11	65	external|gene=CCL20|entry=UPI0000008F0E|file=uniparc_CCL20_AND_database_facet_100_2025_11_11|idx=65	137	0.98907137	1
66	1	external	CCL20	UPI0000008F0F	uniparc_CCL20_AND_database_facet_100_2025_11_11	66	external|gene=CCL20|entry=UPI0000008F0F|file=uniparc_CCL20_AND_database_facet_100_2025_11_11|idx=66	224	0.6688272	1
67	1	external	CCL20	UPI0000008FD0	uniparc_CCL20_AND_database_facet_100_2025_11_11	67	external|gene=CCL20|entry=UPI0000008FD0|file=uniparc_CCL20_AND_database_facet_100_2025_11_11|idx=67	62	0.47138453	0
68	1	external	CCL20	UPI0000008FF5	uniparc_CCL20_AND_database_facet_100_2025_11_11	68	external|gene=CCL20|entry=UPI0000008FF5|file=uniparc_CCL20_AND_database_facet_100_2025_11_11|idx=68	229	0.89274377	1
69	1	external	CCL20	UPI0000009017	uniparc_CCL20_AND_database_facet_100_2025_11_11	69	external|gene=CCL20|entry=UPI0000009017|file=uniparc_CCL20_AND_database_facet_100_2025_11_11|idx=69	108	0.93317264	1
70	1	external	CCL20	UPI0000009062	uniparc_CCL20_AND_database_facet_100_2025_11_11	70	external|gene=CCL20|entry=UPI0000009062|file=uniparc_CCL20_AND_database_facet_100_2025_11_11|idx=70	90	0.8308915	1
71	1	external	CCL20	UPI000000906F	uniparc_CCL20_AND_database_facet_100_2025_11_11	71	external|gene=CCL20|entry=UPI000000906F|file=uniparc_CCL20_AND_database_facet_100_2025_11_11|idx=71	288	0.51703435	1
72	1	external	CCL20	UPI000000914C	uniparc_CCL20_AND_database_facet_100_2025_11_11	72	external|gene=CCL20|entry=UPI000000914C|file=uniparc_CCL20_AND_database_facet_100_2025_11_11|idx=72	154	0.7594978	1
73	1	external	CCL20	UPI0000009155	uniparc_CCL20_AND_database_facet_100_2025_11_11	73	external|gene=CCL20|entry=UPI0000009155|file=uniparc_CCL20_AND_database_facet_100_2025_11_11|idx=73	157	0.9503464	1
74	1	external	CCL20	UPI0000009156	uniparc_CCL20_AND_database_facet_100_2025_11_11	74	external|gene=CCL20|entry=UPI0000009156|file=uniparc_CCL20_AND_database_facet_100_2025_11_11|idx=74	73	0.9854252	1
75	1	external	CCL20	UPI00000091E9	uniparc_CCL20_AND_database_facet_100_2025_11_11	75	external|gene=CCL20|entry=UPI00000091E9|file=uniparc_CCL20_AND_database_facet_100_2025_11_11|idx=75	69	0.8261791	1
76	1	external	CCL20	UPI00000091EF	uniparc_CCL20_AND_database_facet_100_2025_11_11	76	external|gene=CCL20|entry=UPI00000091EF|file=uniparc_CCL20_AND_database_facet_100_2025_11_11|idx=76	208	0.768151	1
77	1	external	CCL20	UPI0000009287	uniparc_CCL20_AND_database_facet_100_2025_11_11	77	external|gene=CCL20|entry=UPI0000009287|file=uniparc_CCL20_AND_database_facet_100_2025_11_11|idx=77	283	0.96695566	1
78	1	external	CCL20	UPI00000092C0	uniparc_CCL20_AND_database_facet_100_2025_11_11	78	external|gene=CCL20|entry=UPI00000092C0|file=uniparc_CCL20_AND_database_facet_100_2025_11_11|idx=78	227	0.8444467	1
79	1	external	CCL20	UPI00000092C3	uniparc_CCL20_AND_database_facet_100_2025_11_11	79	external|gene=CCL20|entry=UPI00000092C3|file=uniparc_CCL20_AND_database_facet_100_2025_11_11|idx=79	97	0.9737186	1
80	1	external	CCL20	UPI00000092F0	uniparc_CCL20_AND_database_facet_100_2025_11_11	80	external|gene=CCL20|entry=UPI00000092F0|file=uniparc_CCL20_AND_database_facet_100_2025_11_11|idx=80	130	0.6809655	1
81	1	external	CCL20	UPI00000092F8	uniparc_CCL20_AND_database_facet_100_2025_11_11	81	external|gene=CCL20|entry=UPI00000092F8|file=uniparc_CCL20_AND_database_facet_100_2025_11_11|idx=81	305	0.6524267	1
82	1	external	CCL20	UPI000000931F	uniparc_CCL20_AND_database_facet_100_2025_11_11	82	external|gene=CCL20|entry=UPI000000931F|file=uniparc_CCL20_AND_database_facet_100_2025_11_11|idx=82	345	0.19446123	0
83	1	external	CCL20	UPI0000009320	uniparc_CCL20_AND_database_facet_100_2025_11_11	83	external|gene=CCL20|entry=UPI0000009320|file=uniparc_CCL20_AND_database_facet_100_2025_11_11|idx=83	95	0.9280151	1
84	1	external	CCL20	UPI000000932D	uniparc_CCL20_AND_database_facet_100_2025_11_11	84	external|gene=CCL20|entry=UPI000000932D|file=uniparc_CCL20_AND_database_facet_100_2025_11_11|idx=84	89	0.9115603	1
85	1	external	CCL20	UPI000000936D	uniparc_CCL20_AND_database_facet_100_2025_11_11	85	external|gene=CCL20|entry=UPI000000936D|file=uniparc_CCL20_AND_database_facet_100_2025_11_11|idx=85	187	0.9697729	1
86	1	external	CCL20	UPI000000937F	uniparc_CCL20_AND_database_facet_100_2025_11_11	86	external|gene=CCL20|entry=UPI000000937F|file=uniparc_CCL20_AND_database_facet_100_2025_11_11|idx=86	385	0.7626931	1
87	1	external	CCL20	UPI0000009380	uniparc_CCL20_AND_database_facet_100_2025_11_11	87	external|gene=CCL20|entry=UPI0000009380|file=uniparc_CCL20_AND_database_facet_100_2025_11_11|idx=87	217	0.76538736	1
88	1	external	CCL20	UPI000000939F	uniparc_CCL20_AND_database_facet_100_2025_11_11	88	external|gene=CCL20|entry=UPI000000939F|file=uniparc_CCL20_AND_database_facet_100_2025_11_11|idx=88	320	0.66628355	1
89	1	external	CCL20	UPI00000093A0	uniparc_CCL20_AND_database_facet_100_2025_11_11	89	external|gene=CCL20|entry=UPI00000093A0|file=uniparc_CCL20_AND_database_facet_100_2025_11_11|idx=89	81	0.3510152	0
90	1	external	CCL20	UPI00000093A1	uniparc_CCL20_AND_database_facet_100_2025_11_11	90	external|gene=CCL20|entry=UPI00000093A1|file=uniparc_CCL20_AND_database_facet_100_2025_11_11|idx=90	126	0.976833	1
91	1	external	CCL20	UPI00000093A3	uniparc_CCL20_AND_database_facet_100_2025_11_11	91	external|gene=CCL20|entry=UPI00000093A3|file=uniparc_CCL20_AND_database_facet_100_2025_11_11|idx=91	298	0.57308096	1
92	1	external	CCL20	UPI00000093A5	uniparc_CCL20_AND_database_facet_100_2025_11_11	92	external|gene=CCL20|entry=UPI00000093A5|file=uniparc_CCL20_AND_database_facet_100_2025_11_11|idx=92	200	0.4895801	0
93	1	external	CCL20	UPI00000093A6	uniparc_CCL20_AND_database_facet_100_2025_11_11	93	external|gene=CCL20|entry=UPI00000093A6|file=uniparc_CCL20_AND_database_facet_100_2025_11_11|idx=93	181	0.7872575	1
94	1	external	CCL20	UPI00000093A8	uniparc_CCL20_AND_database_facet_100_2025_11_11	94	external|gene=CCL20|entry=UPI00000093A8|file=uniparc_CCL20_AND_database_facet_100_2025_11_11|idx=94	80	0.3569011	0
95	1	external	CCL20	UPI00000093A9	uniparc_CCL20_AND_database_facet_100_2025_11_11	95	external|gene=CCL20|entry=UPI00000093A9|file=uniparc_CCL20_AND_database_facet_100_2025_11_11|idx=95	107	0.695746	1
96	1	external	CCL20	UPI00000093AB	uniparc_CCL20_AND_database_facet_100_2025_11_11	96	external|gene=CCL20|entry=UPI00000093AB|file=uniparc_CCL20_AND_database_facet_100_2025_11_11|idx=96	107	0.76653624	1
97	1	external	CCL20	UPI00000093AC	uniparc_CCL20_AND_database_facet_100_2025_11_11	97	external|gene=CCL20|entry=UPI00000093AC|file=uniparc_CCL20_AND_database_facet_100_2025_11_11|idx=97	247	0.009245597	0
98	1	external	CCL20	UPI00000093AD	uniparc_CCL20_AND_database_facet_100_2025_11_11	98	external|gene=CCL20|entry=UPI00000093AD|file=uniparc_CCL20_AND_database_facet_100_2025_11_11|idx=98	144	0.56569743	1
99	1	external	CCL20	UPI00000093AE	uniparc_CCL20_AND_database_facet_100_2025_11_11	99	external|gene=CCL20|entry=UPI00000093AE|file=uniparc_CCL20_AND_database_facet_100_2025_11_11|idx=99	125	0.69095314	1
100	1	external	CCL20	UPI0000009474	uniparc_CCL20_AND_database_facet_100_2025_11_11	100	external|gene=CCL20|entry=UPI0000009474|file=uniparc_CCL20_AND_database_facet_100_2025_11_11|idx=100	150	0.90689063	1
101	1	external	CCL20	UPI00000094BC	uniparc_CCL20_AND_database_facet_100_2025_11_11	101	external|gene=CCL20|entry=UPI00000094BC|file=uniparc_CCL20_AND_database_facet_100_2025_11_11|idx=101	76	0.39363435	0
102	1	external	CCL20	UPI00000094BD	uniparc_CCL20_AND_database_facet_100_2025_11_11	102	external|gene=CCL20|entry=UPI00000094BD|file=uniparc_CCL20_AND_database_facet_100_2025_11_11|idx=102	141	0.6752254	1
103	1	external	CCL20	UPI00000094C6	uniparc_CCL20_AND_database_facet_100_2025_11_11	103	external|gene=CCL20|entry=UPI00000094C6|file=uniparc_CCL20_AND_database_facet_100_2025_11_11|idx=103	86	0.9980844	1
104	1	external	CCL20	UPI000000951F	uniparc_CCL20_AND_database_facet_100_2025_11_11	104	external|gene=CCL20|entry=UPI000000951F|file=uniparc_CCL20_AND_database_facet_100_2025_11_11|idx=104	136	0.78962195	1
105	1	external	CCL20	UPI00000095D7	uniparc_CCL20_AND_database_facet_100_2025_11_11	105	external|gene=CCL20|entry=UPI00000095D7|file=uniparc_CCL20_AND_database_facet_100_2025_11_11|idx=105	69	0.8850751	1
106	1	external	CCL20	UPI00000095E8	uniparc_CCL20_AND_database_facet_100_2025_11_11	106	external|gene=CCL20|entry=UPI00000095E8|file=uniparc_CCL20_AND_database_facet_100_2025_11_11|idx=106	419	0.8862266	1
107	1	external	CCL20	UPI0000009613	uniparc_CCL20_AND_database_facet_100_2025_11_11	107	external|gene=CCL20|entry=UPI0000009613|file=uniparc_CCL20_AND_database_facet_100_2025_11_11|idx=107	159	0.81462157	1
108	1	external	CCL20	UPI000000962E	uniparc_CCL20_AND_database_facet_100_2025_11_11	108	external|gene=CCL20|entry=UPI000000962E|file=uniparc_CCL20_AND_database_facet_100_2025_11_11|idx=108	71	0.13500766	0
109	1	external	CCL20	UPI0000009647	uniparc_CCL20_AND_database_facet_100_2025_11_11	109	external|gene=CCL20|entry=UPI0000009647|file=uniparc_CCL20_AND_database_facet_100_2025_11_11|idx=109	197	0.61342216	1
110	1	external	CCL20	UPI000000964C	uniparc_CCL20_AND_database_facet_100_2025_11_11	110	external|gene=CCL20|entry=UPI000000964C|file=uniparc_CCL20_AND_database_facet_100_2025_11_11|idx=110	90	0.8079812	1
111	1	external	CCL20	UPI000000972E	uniparc_CCL20_AND_database_facet_100_2025_11_11	111	external|gene=CCL20|entry=UPI000000972E|file=uniparc_CCL20_AND_database_facet_100_2025_11_11|idx=111	85	0.84983265	1
112	1	external	CCL20	UPI0000009739	uniparc_CCL20_AND_database_facet_100_2025_11_11	112	external|gene=CCL20|entry=UPI0000009739|file=uniparc_CCL20_AND_database_facet_100_2025_11_11|idx=112	44	3.303335e-12	0
113	1	external	CCL20	UPI000000F8CE	uniparc_CCL20_AND_database_facet_100_2025_11_11	113	external|gene=CCL20|entry=UPI000000F8CE|file=uniparc_CCL20_AND_database_facet_100_2025_11_11|idx=113	72	0.9488126	1
114	1	external	CCL20	UPI000002B47F	uniparc_CCL20_AND_database_facet_100_2025_11_11	114	external|gene=CCL20|entry=UPI000002B47F|file=uniparc_CCL20_AND_database_facet_100_2025_11_11|idx=114	95	0.9999021	1
115	1	external	CCL20	UPI00000302B9	uniparc_CCL20_AND_database_facet_100_2025_11_11	115	external|gene=CCL20|entry=UPI00000302B9|file=uniparc_CCL20_AND_database_facet_100_2025_11_11|idx=115	96	0.9998789	1
116	1	external	CCL20	UPI00000339BD	uniparc_CCL20_AND_database_facet_100_2025_11_11	116	external|gene=CCL20|entry=UPI00000339BD|file=uniparc_CCL20_AND_database_facet_100_2025_11_11|idx=116	96	0.99983454	1
117	1	external	CCL20	UPI000004423A	uniparc_CCL20_AND_database_facet_100_2025_11_11	117	external|gene=CCL20|entry=UPI000004423A|file=uniparc_CCL20_AND_database_facet_100_2025_11_11|idx=117	341	0.01515253	0
118	1	external	CCL20	UPI0000055EF8	uniparc_CCL20_AND_database_facet_100_2025_11_11	118	external|gene=CCL20|entry=UPI0000055EF8|file=uniparc_CCL20_AND_database_facet_100_2025_11_11|idx=118	1	0.99998057	1
119	1	external	CCL20	UPI000005D546	uniparc_CCL20_AND_database_facet_100_2025_11_11	119	external|gene=CCL20|entry=UPI000005D546|file=uniparc_CCL20_AND_database_facet_100_2025_11_11|idx=119	184	0.7286473	1
120	1	external	CCL20	UPI00000887AA	uniparc_CCL20_AND_database_facet_100_2025_11_11	120	external|gene=CCL20|entry=UPI00000887AA|file=uniparc_CCL20_AND_database_facet_100_2025_11_11|idx=120	96	0.9995846	1
121	1	external	CCL20	UPI0000089085	uniparc_CCL20_AND_database_facet_100_2025_11_11	121	external|gene=CCL20|entry=UPI0000089085|file=uniparc_CCL20_AND_database_facet_100_2025_11_11|idx=121	96	0.9996138	1
122	1	external	CCL20	UPI00000AF027	uniparc_CCL20_AND_database_facet_100_2025_11_11	122	external|gene=CCL20|entry=UPI00000AF027|file=uniparc_CCL20_AND_database_facet_100_2025_11_11|idx=122	108	0.21837015	0
123	1	external	CCL20	UPI00000AFC3A	uniparc_CCL20_AND_database_facet_100_2025_11_11	123	external|gene=CCL20|entry=UPI00000AFC3A|file=uniparc_CCL20_AND_database_facet_100_2025_11_11|idx=123	102	0.7459576	1
124	1	external	CCL20	UPI00000B1D68	uniparc_CCL20_AND_database_facet_100_2025_11_11	124	external|gene=CCL20|entry=UPI00000B1D68|file=uniparc_CCL20_AND_database_facet_100_2025_11_11|idx=124	74	0.019032756	0
125	1	external	CCL20	UPI00000B3363	uniparc_CCL20_AND_database_facet_100_2025_11_11	125	external|gene=CCL20|entry=UPI00000B3363|file=uniparc_CCL20_AND_database_facet_100_2025_11_11|idx=125	193	0.80608326	1
126	1	external	CCL20	UPI00000B37A2	uniparc_CCL20_AND_database_facet_100_2025_11_11	126	external|gene=CCL20|entry=UPI00000B37A2|file=uniparc_CCL20_AND_database_facet_100_2025_11_11|idx=126	193	0.16956945	0
127	1	external	CCL20	UPI00000B4117	uniparc_CCL20_AND_database_facet_100_2025_11_11	127	external|gene=CCL20|entry=UPI00000B4117|file=uniparc_CCL20_AND_database_facet_100_2025_11_11|idx=127	67	0.8863214	1
128	1	external	CCL20	UPI00000B5417	uniparc_CCL20_AND_database_facet_100_2025_11_11	128	external|gene=CCL20|entry=UPI00000B5417|file=uniparc_CCL20_AND_database_facet_100_2025_11_11|idx=128	481	0.99989235	1
129	1	external	CCL20	UPI00000B64FA	uniparc_CCL20_AND_database_facet_100_2025_11_11	129	external|gene=CCL20|entry=UPI00000B64FA|file=uniparc_CCL20_AND_database_facet_100_2025_11_11|idx=129	248	0.9949104	1
130	1	external	CCL20	UPI00000B8A46	uniparc_CCL20_AND_database_facet_100_2025_11_11	130	external|gene=CCL20|entry=UPI00000B8A46|file=uniparc_CCL20_AND_database_facet_100_2025_11_11|idx=130	124	0.9065585	1
131	1	external	CCL20	UPI00000BABA1	uniparc_CCL20_AND_database_facet_100_2025_11_11	131	external|gene=CCL20|entry=UPI00000BABA1|file=uniparc_CCL20_AND_database_facet_100_2025_11_11|idx=131	158	0.8065951	1
132	1	external	CCL20	UPI00000BD485	uniparc_CCL20_AND_database_facet_100_2025_11_11	132	external|gene=CCL20|entry=UPI00000BD485|file=uniparc_CCL20_AND_database_facet_100_2025_11_11|idx=132	798	0.60624254	1
133	1	external	CCL20	UPI00000BDD77	uniparc_CCL20_AND_database_facet_100_2025_11_11	133	external|gene=CCL20|entry=UPI00000BDD77|file=uniparc_CCL20_AND_database_facet_100_2025_11_11|idx=133	88	0.80617553	1
134	1	external	CCL20	UPI00000BE29C	uniparc_CCL20_AND_database_facet_100_2025_11_11	134	external|gene=CCL20|entry=UPI00000BE29C|file=uniparc_CCL20_AND_database_facet_100_2025_11_11|idx=134	115	0.8536381	1
135	1	external	CCL20	UPI0000125853	uniparc_CCL20_AND_database_facet_100_2025_11_11	135	external|gene=CCL20|entry=UPI0000125853|file=uniparc_CCL20_AND_database_facet_100_2025_11_11|idx=135	378	0.8967046	1
136	1	external	CCL20	UPI000012CBDE	uniparc_CCL20_AND_database_facet_100_2025_11_11	136	external|gene=CCL20|entry=UPI000012CBDE|file=uniparc_CCL20_AND_database_facet_100_2025_11_11|idx=136	302	0.8660278	1
137	1	external	CCL20	UPI00001357BF	uniparc_CCL20_AND_database_facet_100_2025_11_11	137	external|gene=CCL20|entry=UPI00001357BF|file=uniparc_CCL20_AND_database_facet_100_2025_11_11|idx=137	126	0.95043266	1
138	1	external	CCL20	UPI0000190FDE	uniparc_CCL20_AND_database_facet_100_2025_11_11	138	external|gene=CCL20|entry=UPI0000190FDE|file=uniparc_CCL20_AND_database_facet_100_2025_11_11|idx=138	375	0.9654174	1
139	1	external	CCL20	UPI0000219467	uniparc_CCL20_AND_database_facet_100_2025_11_11	139	external|gene=CCL20|entry=UPI0000219467|file=uniparc_CCL20_AND_database_facet_100_2025_11_11|idx=139	213	0.59508634	1
140	1	external	CCL20	UPI0000369887	uniparc_CCL20_AND_database_facet_100_2025_11_11	140	external|gene=CCL20|entry=UPI0000369887|file=uniparc_CCL20_AND_database_facet_100_2025_11_11|idx=140	96	0.9998665	1
141	1	external	CCL20	UPI0000394B1E	uniparc_CCL20_AND_database_facet_100_2025_11_11	141	external|gene=CCL20|entry=UPI0000394B1E|file=uniparc_CCL20_AND_database_facet_100_2025_11_11|idx=141	331	0.94400483	1
142	1	external	CCL20	UPI0000394B3E	uniparc_CCL20_AND_database_facet_100_2025_11_11	142	external|gene=CCL20|entry=UPI0000394B3E|file=uniparc_CCL20_AND_database_facet_100_2025_11_11|idx=142	1399	0.526055	1
143	1	external	CCL20	UPI0000394B6C	uniparc_CCL20_AND_database_facet_100_2025_11_11	143	external|gene=CCL20|entry=UPI0000394B6C|file=uniparc_CCL20_AND_database_facet_100_2025_11_11|idx=143	123	0.9553996	1
144	1	external	CCL20	UPI0000394BB9	uniparc_CCL20_AND_database_facet_100_2025_11_11	144	external|gene=CCL20|entry=UPI0000394BB9|file=uniparc_CCL20_AND_database_facet_100_2025_11_11|idx=144	341	0.5809618	1
145	1	external	CCL20	UPI0000394BBA	uniparc_CCL20_AND_database_facet_100_2025_11_11	145	external|gene=CCL20|entry=UPI0000394BBA|file=uniparc_CCL20_AND_database_facet_100_2025_11_11|idx=145	134	0.80147296	1
146	1	external	CCL20	UPI0000394BC1	uniparc_CCL20_AND_database_facet_100_2025_11_11	146	external|gene=CCL20|entry=UPI0000394BC1|file=uniparc_CCL20_AND_database_facet_100_2025_11_11|idx=146	92	0.6365221	1
147	1	external	CCL20	UPI0000394BDB	uniparc_CCL20_AND_database_facet_100_2025_11_11	147	external|gene=CCL20|entry=UPI0000394BDB|file=uniparc_CCL20_AND_database_facet_100_2025_11_11|idx=147	67	0.72443956	1
148	1	external	CCL20	UPI0000394BFD	uniparc_CCL20_AND_database_facet_100_2025_11_11	148	external|gene=CCL20|entry=UPI0000394BFD|file=uniparc_CCL20_AND_database_facet_100_2025_11_11|idx=148	446	0.6978206	1
149	1	external	CCL20	UPI0000394C05	uniparc_CCL20_AND_database_facet_100_2025_11_11	149	external|gene=CCL20|entry=UPI0000394C05|file=uniparc_CCL20_AND_database_facet_100_2025_11_11|idx=149	302	0.40954965	0
150	1	external	CCL20	UPI0000394C29	uniparc_CCL20_AND_database_facet_100_2025_11_11	150	external|gene=CCL20|entry=UPI0000394C29|file=uniparc_CCL20_AND_database_facet_100_2025_11_11|idx=150	60	0.73135245	1
151	1	external	CCL20	UPI0000394C67	uniparc_CCL20_AND_database_facet_100_2025_11_11	151	external|gene=CCL20|entry=UPI0000394C67|file=uniparc_CCL20_AND_database_facet_100_2025_11_11|idx=151	70	0.9979808	1
152	1	external	CCL20	UPI0000394C7E	uniparc_CCL20_AND_database_facet_100_2025_11_11	152	external|gene=CCL20|entry=UPI0000394C7E|file=uniparc_CCL20_AND_database_facet_100_2025_11_11|idx=152	159	0.87948304	1
153	1	external	CCL20	UPI0000394C88	uniparc_CCL20_AND_database_facet_100_2025_11_11	153	external|gene=CCL20|entry=UPI0000394C88|file=uniparc_CCL20_AND_database_facet_100_2025_11_11|idx=153	395	0.8107216	1
154	1	external	CCL20	UPI0000394C89	uniparc_CCL20_AND_database_facet_100_2025_11_11	154	external|gene=CCL20|entry=UPI0000394C89|file=uniparc_CCL20_AND_database_facet_100_2025_11_11|idx=154	418	0.63457817	1
155	1	external	CCL20	UPI0000394CAC	uniparc_CCL20_AND_database_facet_100_2025_11_11	155	external|gene=CCL20|entry=UPI0000394CAC|file=uniparc_CCL20_AND_database_facet_100_2025_11_11|idx=155	239	0.72823656	1
156	1	external	CCL20	UPI0000394CB1	uniparc_CCL20_AND_database_facet_100_2025_11_11	156	external|gene=CCL20|entry=UPI0000394CB1|file=uniparc_CCL20_AND_database_facet_100_2025_11_11|idx=156	130	0.9961695	1
157	1	external	CCL20	UPI0000394CC7	uniparc_CCL20_AND_database_facet_100_2025_11_11	157	external|gene=CCL20|entry=UPI0000394CC7|file=uniparc_CCL20_AND_database_facet_100_2025_11_11|idx=157	274	0.7495382	1
158	1	external	CCL20	UPI0000394CCD	uniparc_CCL20_AND_database_facet_100_2025_11_11	158	external|gene=CCL20|entry=UPI0000394CCD|file=uniparc_CCL20_AND_database_facet_100_2025_11_11|idx=158	272	0.41044125	0
159	1	external	CCL20	UPI0000394CE0	uniparc_CCL20_AND_database_facet_100_2025_11_11	159	external|gene=CCL20|entry=UPI0000394CE0|file=uniparc_CCL20_AND_database_facet_100_2025_11_11|idx=159	93	0.97281027	1
160	1	external	CCL20	UPI0000394CE4	uniparc_CCL20_AND_database_facet_100_2025_11_11	160	external|gene=CCL20|entry=UPI0000394CE4|file=uniparc_CCL20_AND_database_facet_100_2025_11_11|idx=160	157	0.9417691	1
161	1	external	CCL20	UPI0000394CF2	uniparc_CCL20_AND_database_facet_100_2025_11_11	161	external|gene=CCL20|entry=UPI0000394CF2|file=uniparc_CCL20_AND_database_facet_100_2025_11_11|idx=161	92	0.91272587	1
162	1	external	CCL20	UPI0000394D11	uniparc_CCL20_AND_database_facet_100_2025_11_11	162	external|gene=CCL20|entry=UPI0000394D11|file=uniparc_CCL20_AND_database_facet_100_2025_11_11|idx=162	171	0.9213251	1
163	1	external	CCL20	UPI0000394D18	uniparc_CCL20_AND_database_facet_100_2025_11_11	163	external|gene=CCL20|entry=UPI0000394D18|file=uniparc_CCL20_AND_database_facet_100_2025_11_11|idx=163	293	0.3151057	0
164	1	external	CCL20	UPI0000394D19	uniparc_CCL20_AND_database_facet_100_2025_11_11	164	external|gene=CCL20|entry=UPI0000394D19|file=uniparc_CCL20_AND_database_facet_100_2025_11_11|idx=164	388	0.88132536	1
165	1	external	CCL20	UPI0000394D21	uniparc_CCL20_AND_database_facet_100_2025_11_11	165	external|gene=CCL20|entry=UPI0000394D21|file=uniparc_CCL20_AND_database_facet_100_2025_11_11|idx=165	122	0.80852824	1
166	1	external	CCL20	UPI0000394D23	uniparc_CCL20_AND_database_facet_100_2025_11_11	166	external|gene=CCL20|entry=UPI0000394D23|file=uniparc_CCL20_AND_database_facet_100_2025_11_11|idx=166	429	0.58523846	1
167	1	external	CCL20	UPI0000394D27	uniparc_CCL20_AND_database_facet_100_2025_11_11	167	external|gene=CCL20|entry=UPI0000394D27|file=uniparc_CCL20_AND_database_facet_100_2025_11_11|idx=167	479	0.19614871	0
168	1	external	CCL20	UPI0000394D2B	uniparc_CCL20_AND_database_facet_100_2025_11_11	168	external|gene=CCL20|entry=UPI0000394D2B|file=uniparc_CCL20_AND_database_facet_100_2025_11_11|idx=168	309	0.910504	1
169	1	external	CCL20	UPI0000394D35	uniparc_CCL20_AND_database_facet_100_2025_11_11	169	external|gene=CCL20|entry=UPI0000394D35|file=uniparc_CCL20_AND_database_facet_100_2025_11_11|idx=169	370	0.83206105	1
170	1	external	CCL20	UPI0000394D5A	uniparc_CCL20_AND_database_facet_100_2025_11_11	170	external|gene=CCL20|entry=UPI0000394D5A|file=uniparc_CCL20_AND_database_facet_100_2025_11_11|idx=170	72	0.900938	1
171	1	external	CCL20	UPI0000394D62	uniparc_CCL20_AND_database_facet_100_2025_11_11	171	external|gene=CCL20|entry=UPI0000394D62|file=uniparc_CCL20_AND_database_facet_100_2025_11_11|idx=171	154	0.9736555	1
172	1	external	CCL20	UPI0000394D9B	uniparc_CCL20_AND_database_facet_100_2025_11_11	172	external|gene=CCL20|entry=UPI0000394D9B|file=uniparc_CCL20_AND_database_facet_100_2025_11_11|idx=172	469	0.98446757	1
173	1	external	CCL20	UPI0000394D9C	uniparc_CCL20_AND_database_facet_100_2025_11_11	173	external|gene=CCL20|entry=UPI0000394D9C|file=uniparc_CCL20_AND_database_facet_100_2025_11_11|idx=173	113	0.8584049	1
174	1	external	CCL20	UPI0000394D9F	uniparc_CCL20_AND_database_facet_100_2025_11_11	174	external|gene=CCL20|entry=UPI0000394D9F|file=uniparc_CCL20_AND_database_facet_100_2025_11_11|idx=174	286	0.8003634	1
175	1	external	CCL20	UPI0000394DA0	uniparc_CCL20_AND_database_facet_100_2025_11_11	175	external|gene=CCL20|entry=UPI0000394DA0|file=uniparc_CCL20_AND_database_facet_100_2025_11_11|idx=175	63	0.39781514	0
176	1	external	CCL20	UPI0000394DAE	uniparc_CCL20_AND_database_facet_100_2025_11_11	176	external|gene=CCL20|entry=UPI0000394DAE|file=uniparc_CCL20_AND_database_facet_100_2025_11_11|idx=176	196	0.7860428	1
177	1	external	CCL20	UPI0000394DB5	uniparc_CCL20_AND_database_facet_100_2025_11_11	177	external|gene=CCL20|entry=UPI0000394DB5|file=uniparc_CCL20_AND_database_facet_100_2025_11_11|idx=177	200	0.78446144	1
178	1	external	CCL20	UPI0000394DC4	uniparc_CCL20_AND_database_facet_100_2025_11_11	178	external|gene=CCL20|entry=UPI0000394DC4|file=uniparc_CCL20_AND_database_facet_100_2025_11_11|idx=178	84	0.9902203	1
179	1	external	CCL20	UPI0000394DDD	uniparc_CCL20_AND_database_facet_100_2025_11_11	179	external|gene=CCL20|entry=UPI0000394DDD|file=uniparc_CCL20_AND_database_facet_100_2025_11_11|idx=179	338	0.8570581	1
180	1	external	CCL20	UPI0000394DF6	uniparc_CCL20_AND_database_facet_100_2025_11_11	180	external|gene=CCL20|entry=UPI0000394DF6|file=uniparc_CCL20_AND_database_facet_100_2025_11_11|idx=180	273	0.6641032	1
181	1	external	CCL20	UPI0000394E0B	uniparc_CCL20_AND_database_facet_100_2025_11_11	181	external|gene=CCL20|entry=UPI0000394E0B|file=uniparc_CCL20_AND_database_facet_100_2025_11_11|idx=181	264	0.9741388	1
182	1	external	CCL20	UPI0000394E1A	uniparc_CCL20_AND_database_facet_100_2025_11_11	182	external|gene=CCL20|entry=UPI0000394E1A|file=uniparc_CCL20_AND_database_facet_100_2025_11_11|idx=182	167	0.18778542	0
183	1	external	CCL20	UPI0000394E26	uniparc_CCL20_AND_database_facet_100_2025_11_11	183	external|gene=CCL20|entry=UPI0000394E26|file=uniparc_CCL20_AND_database_facet_100_2025_11_11|idx=183	319	0.64326495	1
184	1	external	CCL20	UPI0000394E27	uniparc_CCL20_AND_database_facet_100_2025_11_11	184	external|gene=CCL20|entry=UPI0000394E27|file=uniparc_CCL20_AND_database_facet_100_2025_11_11|idx=184	314	0.7731411	1
185	1	external	CCL20	UPI0000394E48	uniparc_CCL20_AND_database_facet_100_2025_11_11	185	external|gene=CCL20|entry=UPI0000394E48|file=uniparc_CCL20_AND_database_facet_100_2025_11_11|idx=185	296	0.9284974	1
186	1	external	CCL20	UPI0000394E51	uniparc_CCL20_AND_database_facet_100_2025_11_11	186	external|gene=CCL20|entry=UPI0000394E51|file=uniparc_CCL20_AND_database_facet_100_2025_11_11|idx=186	94	0.6684435	1
187	1	external	CCL20	UPI0000394E5B	uniparc_CCL20_AND_database_facet_100_2025_11_11	187	external|gene=CCL20|entry=UPI0000394E5B|file=uniparc_CCL20_AND_database_facet_100_2025_11_11|idx=187	71	0.53656626	1
188	1	external	CCL20	UPI0000394E6D	uniparc_CCL20_AND_database_facet_100_2025_11_11	188	external|gene=CCL20|entry=UPI0000394E6D|file=uniparc_CCL20_AND_database_facet_100_2025_11_11|idx=188	277	0.9071939	1
189	1	external	CCL20	UPI0000394E72	uniparc_CCL20_AND_database_facet_100_2025_11_11	189	external|gene=CCL20|entry=UPI0000394E72|file=uniparc_CCL20_AND_database_facet_100_2025_11_11|idx=189	133	0.99750876	1
190	1	external	CCL20	UPI0000394E78	uniparc_CCL20_AND_database_facet_100_2025_11_11	190	external|gene=CCL20|entry=UPI0000394E78|file=uniparc_CCL20_AND_database_facet_100_2025_11_11|idx=190	163	0.95946014	1
191	1	external	CCL20	UPI0000394E8C	uniparc_CCL20_AND_database_facet_100_2025_11_11	191	external|gene=CCL20|entry=UPI0000394E8C|file=uniparc_CCL20_AND_database_facet_100_2025_11_11|idx=191	135	0.27618545	0
192	1	external	CCL20	UPI0000394EA8	uniparc_CCL20_AND_database_facet_100_2025_11_11	192	external|gene=CCL20|entry=UPI0000394EA8|file=uniparc_CCL20_AND_database_facet_100_2025_11_11|idx=192	74	0.9118289	1
193	1	external	CCL20	UPI0000394EBD	uniparc_CCL20_AND_database_facet_100_2025_11_11	193	external|gene=CCL20|entry=UPI0000394EBD|file=uniparc_CCL20_AND_database_facet_100_2025_11_11|idx=193	459	0.530371	1
194	1	external	CCL20	UPI0000394EBE	uniparc_CCL20_AND_database_facet_100_2025_11_11	194	external|gene=CCL20|entry=UPI0000394EBE|file=uniparc_CCL20_AND_database_facet_100_2025_11_11|idx=194	286	0.68851906	1
195	1	external	CCL20	UPI0000394EBF	uniparc_CCL20_AND_database_facet_100_2025_11_11	195	external|gene=CCL20|entry=UPI0000394EBF|file=uniparc_CCL20_AND_database_facet_100_2025_11_11|idx=195	514	0.7745405	1
196	1	external	CCL20	UPI0000394EC0	uniparc_CCL20_AND_database_facet_100_2025_11_11	196	external|gene=CCL20|entry=UPI0000394EC0|file=uniparc_CCL20_AND_database_facet_100_2025_11_11|idx=196	178	0.9313255	1
197	1	external	CCL20	UPI0000394EC2	uniparc_CCL20_AND_database_facet_100_2025_11_11	197	external|gene=CCL20|entry=UPI0000394EC2|file=uniparc_CCL20_AND_database_facet_100_2025_11_11|idx=197	289	0.86002827	1
198	1	external	CCL20	UPI0000394EC5	uniparc_CCL20_AND_database_facet_100_2025_11_11	198	external|gene=CCL20|entry=UPI0000394EC5|file=uniparc_CCL20_AND_database_facet_100_2025_11_11|idx=198	263	0.5627315	1
199	1	external	CCL20	UPI0000394EC6	uniparc_CCL20_AND_database_facet_100_2025_11_11	199	external|gene=CCL20|entry=UPI0000394EC6|file=uniparc_CCL20_AND_database_facet_100_2025_11_11|idx=199	211	0.99141324	1
200	1	external	CCL20	UPI0000394EE2	uniparc_CCL20_AND_database_facet_100_2025_11_11	200	external|gene=CCL20|entry=UPI0000394EE2|file=uniparc_CCL20_AND_database_facet_100_2025_11_11|idx=200	304	0.78083575	1
201	1	external	CCL20	UPI0000394EEF	uniparc_CCL20_AND_database_facet_100_2025_11_11	201	external|gene=CCL20|entry=UPI0000394EEF|file=uniparc_CCL20_AND_database_facet_100_2025_11_11|idx=201	71	0.94279224	1
202	1	external	CCL20	UPI0000394EF0	uniparc_CCL20_AND_database_facet_100_2025_11_11	202	external|gene=CCL20|entry=UPI0000394EF0|file=uniparc_CCL20_AND_database_facet_100_2025_11_11|idx=202	74	0.8692519	1
203	1	external	CCL20	UPI0000394EFD	uniparc_CCL20_AND_database_facet_100_2025_11_11	203	external|gene=CCL20|entry=UPI0000394EFD|file=uniparc_CCL20_AND_database_facet_100_2025_11_11|idx=203	197	0.980888	1
204	1	external	CCL20	UPI0000394F07	uniparc_CCL20_AND_database_facet_100_2025_11_11	204	external|gene=CCL20|entry=UPI0000394F07|file=uniparc_CCL20_AND_database_facet_100_2025_11_11|idx=204	313	0.17469648	0
205	1	external	CCL20	UPI0000394F09	uniparc_CCL20_AND_database_facet_100_2025_11_11	205	external|gene=CCL20|entry=UPI0000394F09|file=uniparc_CCL20_AND_database_facet_100_2025_11_11|idx=205	360	0.8440171	1
206	1	external	CCL20	UPI0000394F13	uniparc_CCL20_AND_database_facet_100_2025_11_11	206	external|gene=CCL20|entry=UPI0000394F13|file=uniparc_CCL20_AND_database_facet_100_2025_11_11|idx=206	669	0.86839134	1
207	1	external	CCL20	UPI0000394F1D	uniparc_CCL20_AND_database_facet_100_2025_11_11	207	external|gene=CCL20|entry=UPI0000394F1D|file=uniparc_CCL20_AND_database_facet_100_2025_11_11|idx=207	59	0.9765852	1
208	1	external	CCL20	UPI0000394F49	uniparc_CCL20_AND_database_facet_100_2025_11_11	208	external|gene=CCL20|entry=UPI0000394F49|file=uniparc_CCL20_AND_database_facet_100_2025_11_11|idx=208	277	0.50308466	1
209	1	external	CCL20	UPI0000394F50	uniparc_CCL20_AND_database_facet_100_2025_11_11	209	external|gene=CCL20|entry=UPI0000394F50|file=uniparc_CCL20_AND_database_facet_100_2025_11_11|idx=209	133	0.93263525	1
210	1	external	CCL20	UPI0000394F6B	uniparc_CCL20_AND_database_facet_100_2025_11_11	210	external|gene=CCL20|entry=UPI0000394F6B|file=uniparc_CCL20_AND_database_facet_100_2025_11_11|idx=210	514	0.9792138	1
211	1	external	CCL20	UPI0000394F76	uniparc_CCL20_AND_database_facet_100_2025_11_11	211	external|gene=CCL20|entry=UPI0000394F76|file=uniparc_CCL20_AND_database_facet_100_2025_11_11|idx=211	78	0.95189923	1
212	1	external	CCL20	UPI0000394F8D	uniparc_CCL20_AND_database_facet_100_2025_11_11	212	external|gene=CCL20|entry=UPI0000394F8D|file=uniparc_CCL20_AND_database_facet_100_2025_11_11|idx=212	141	0.99332714	1
213	1	external	CCL20	UPI0000394F91	uniparc_CCL20_AND_database_facet_100_2025_11_11	213	external|gene=CCL20|entry=UPI0000394F91|file=uniparc_CCL20_AND_database_facet_100_2025_11_11|idx=213	126	0.5431435	1
214	1	external	CCL20	UPI0000394F93	uniparc_CCL20_AND_database_facet_100_2025_11_11	214	external|gene=CCL20|entry=UPI0000394F93|file=uniparc_CCL20_AND_database_facet_100_2025_11_11|idx=214	87	0.62452406	1
215	1	external	CCL20	UPI0000394F96	uniparc_CCL20_AND_database_facet_100_2025_11_11	215	external|gene=CCL20|entry=UPI0000394F96|file=uniparc_CCL20_AND_database_facet_100_2025_11_11|idx=215	240	0.9869027	1
216	1	external	CCL20	UPI0000394F98	uniparc_CCL20_AND_database_facet_100_2025_11_11	216	external|gene=CCL20|entry=UPI0000394F98|file=uniparc_CCL20_AND_database_facet_100_2025_11_11|idx=216	259	0.05501178	0
217	1	external	CCL20	UPI0000394FA9	uniparc_CCL20_AND_database_facet_100_2025_11_11	217	external|gene=CCL20|entry=UPI0000394FA9|file=uniparc_CCL20_AND_database_facet_100_2025_11_11|idx=217	162	0.87284386	1
218	1	external	CCL20	UPI0000394FB6	uniparc_CCL20_AND_database_facet_100_2025_11_11	218	external|gene=CCL20|entry=UPI0000394FB6|file=uniparc_CCL20_AND_database_facet_100_2025_11_11|idx=218	106	0.8606508	1
219	1	external	CCL20	UPI0000394FBE	uniparc_CCL20_AND_database_facet_100_2025_11_11	219	external|gene=CCL20|entry=UPI0000394FBE|file=uniparc_CCL20_AND_database_facet_100_2025_11_11|idx=219	246	0.80489236	1
220	1	external	CCL20	UPI0000394FC1	uniparc_CCL20_AND_database_facet_100_2025_11_11	220	external|gene=CCL20|entry=UPI0000394FC1|file=uniparc_CCL20_AND_database_facet_100_2025_11_11|idx=220	54	0.99606365	1
221	1	external	CCL20	UPI0000394FD1	uniparc_CCL20_AND_database_facet_100_2025_11_11	221	external|gene=CCL20|entry=UPI0000394FD1|file=uniparc_CCL20_AND_database_facet_100_2025_11_11|idx=221	245	0.9971059	1
222	1	external	CCL20	UPI0000394FD9	uniparc_CCL20_AND_database_facet_100_2025_11_11	222	external|gene=CCL20|entry=UPI0000394FD9|file=uniparc_CCL20_AND_database_facet_100_2025_11_11|idx=222	224	0.30095866	0
223	1	external	CCL20	UPI0000394FEB	uniparc_CCL20_AND_database_facet_100_2025_11_11	223	external|gene=CCL20|entry=UPI0000394FEB|file=uniparc_CCL20_AND_database_facet_100_2025_11_11|idx=223	234	0.8848373	1
224	1	external	CCL20	UPI0000394FFC	uniparc_CCL20_AND_database_facet_100_2025_11_11	224	external|gene=CCL20|entry=UPI0000394FFC|file=uniparc_CCL20_AND_database_facet_100_2025_11_11|idx=224	109	0.9464648	1
225	1	external	CCL20	UPI000039502D	uniparc_CCL20_AND_database_facet_100_2025_11_11	225	external|gene=CCL20|entry=UPI000039502D|file=uniparc_CCL20_AND_database_facet_100_2025_11_11|idx=225	84	0.5612716	1
226	1	external	CCL20	UPI0000395041	uniparc_CCL20_AND_database_facet_100_2025_11_11	226	external|gene=CCL20|entry=UPI0000395041|file=uniparc_CCL20_AND_database_facet_100_2025_11_11|idx=226	256	0.99527174	1
227	1	external	CCL20	UPI0000395072	uniparc_CCL20_AND_database_facet_100_2025_11_11	227	external|gene=CCL20|entry=UPI0000395072|file=uniparc_CCL20_AND_database_facet_100_2025_11_11|idx=227	86	0.9907431	1
228	1	external	CCL20	UPI0000395086	uniparc_CCL20_AND_database_facet_100_2025_11_11	228	external|gene=CCL20|entry=UPI0000395086|file=uniparc_CCL20_AND_database_facet_100_2025_11_11|idx=228	192	0.9872256	1
229	1	external	CCL20	UPI0000395090	uniparc_CCL20_AND_database_facet_100_2025_11_11	229	external|gene=CCL20|entry=UPI0000395090|file=uniparc_CCL20_AND_database_facet_100_2025_11_11|idx=229	151	0.9889064	1
230	1	external	CCL20	UPI0000395093	uniparc_CCL20_AND_database_facet_100_2025_11_11	230	external|gene=CCL20|entry=UPI0000395093|file=uniparc_CCL20_AND_database_facet_100_2025_11_11|idx=230	107	0.5418164	1
231	1	external	CCL20	UPI0000395096	uniparc_CCL20_AND_database_facet_100_2025_11_11	231	external|gene=CCL20|entry=UPI0000395096|file=uniparc_CCL20_AND_database_facet_100_2025_11_11|idx=231	206	0.98155415	1
232	1	external	CCL20	UPI000039509F	uniparc_CCL20_AND_database_facet_100_2025_11_11	232	external|gene=CCL20|entry=UPI000039509F|file=uniparc_CCL20_AND_database_facet_100_2025_11_11|idx=232	334	0.76740897	1
233	1	external	CCL20	UPI00003950A1	uniparc_CCL20_AND_database_facet_100_2025_11_11	233	external|gene=CCL20|entry=UPI00003950A1|file=uniparc_CCL20_AND_database_facet_100_2025_11_11|idx=233	146	0.97341543	1
234	1	external	CCL20	UPI00003950CC	uniparc_CCL20_AND_database_facet_100_2025_11_11	234	external|gene=CCL20|entry=UPI00003950CC|file=uniparc_CCL20_AND_database_facet_100_2025_11_11|idx=234	585	0.8314269	1
235	1	external	CCL20	UPI00003950EF	uniparc_CCL20_AND_database_facet_100_2025_11_11	235	external|gene=CCL20|entry=UPI00003950EF|file=uniparc_CCL20_AND_database_facet_100_2025_11_11|idx=235	343	0.83711064	1
236	1	external	CCL20	UPI00003950FC	uniparc_CCL20_AND_database_facet_100_2025_11_11	236	external|gene=CCL20|entry=UPI00003950FC|file=uniparc_CCL20_AND_database_facet_100_2025_11_11|idx=236	430	0.99077964	1
237	1	external	CCL20	UPI0000395144	uniparc_CCL20_AND_database_facet_100_2025_11_11	237	external|gene=CCL20|entry=UPI0000395144|file=uniparc_CCL20_AND_database_facet_100_2025_11_11|idx=237	65	0.98807365	1
238	1	external	CCL20	UPI000039516C	uniparc_CCL20_AND_database_facet_100_2025_11_11	238	external|gene=CCL20|entry=UPI000039516C|file=uniparc_CCL20_AND_database_facet_100_2025_11_11|idx=238	322	0.9865414	1
239	1	external	CCL20	UPI0000395177	uniparc_CCL20_AND_database_facet_100_2025_11_11	239	external|gene=CCL20|entry=UPI0000395177|file=uniparc_CCL20_AND_database_facet_100_2025_11_11|idx=239	315	0.9204441	1
240	1	external	CCL20	UPI000039518B	uniparc_CCL20_AND_database_facet_100_2025_11_11	240	external|gene=CCL20|entry=UPI000039518B|file=uniparc_CCL20_AND_database_facet_100_2025_11_11|idx=240	425	0.95988655	1
241	1	external	CCL20	UPI00003951DD	uniparc_CCL20_AND_database_facet_100_2025_11_11	241	external|gene=CCL20|entry=UPI00003951DD|file=uniparc_CCL20_AND_database_facet_100_2025_11_11|idx=241	205	0.9802059	1
242	1	external	CCL20	UPI00003951E0	uniparc_CCL20_AND_database_facet_100_2025_11_11	242	external|gene=CCL20|entry=UPI00003951E0|file=uniparc_CCL20_AND_database_facet_100_2025_11_11|idx=242	360	0.6969795	1
243	1	external	CCL20	UPI00003951FE	uniparc_CCL20_AND_database_facet_100_2025_11_11	243	external|gene=CCL20|entry=UPI00003951FE|file=uniparc_CCL20_AND_database_facet_100_2025_11_11|idx=243	68	0.6853499	1
244	1	external	CCL20	UPI0000395223	uniparc_CCL20_AND_database_facet_100_2025_11_11	244	external|gene=CCL20|entry=UPI0000395223|file=uniparc_CCL20_AND_database_facet_100_2025_11_11|idx=244	123	0.98247045	1
245	1	external	CCL20	UPI0000395224	uniparc_CCL20_AND_database_facet_100_2025_11_11	245	external|gene=CCL20|entry=UPI0000395224|file=uniparc_CCL20_AND_database_facet_100_2025_11_11|idx=245	187	0.6442015	1
246	1	external	CCL20	UPI0000395235	uniparc_CCL20_AND_database_facet_100_2025_11_11	246	external|gene=CCL20|entry=UPI0000395235|file=uniparc_CCL20_AND_database_facet_100_2025_11_11|idx=246	142	0.9966505	1
247	1	external	CCL20	UPI000039524E	uniparc_CCL20_AND_database_facet_100_2025_11_11	247	external|gene=CCL20|entry=UPI000039524E|file=uniparc_CCL20_AND_database_facet_100_2025_11_11|idx=247	493	0.586621	1
248	1	external	CCL20	UPI000039526E	uniparc_CCL20_AND_database_facet_100_2025_11_11	248	external|gene=CCL20|entry=UPI000039526E|file=uniparc_CCL20_AND_database_facet_100_2025_11_11|idx=248	70	0.9991316	1
249	1	external	CCL20	UPI0000395287	uniparc_CCL20_AND_database_facet_100_2025_11_11	249	external|gene=CCL20|entry=UPI0000395287|file=uniparc_CCL20_AND_database_facet_100_2025_11_11|idx=249	288	0.6966074	1
250	1	external	CCL20	UPI000039528B	uniparc_CCL20_AND_database_facet_100_2025_11_11	250	external|gene=CCL20|entry=UPI000039528B|file=uniparc_CCL20_AND_database_facet_100_2025_11_11|idx=250	79	0.93622124	1
251	1	external	CCL20	UPI00003952A2	uniparc_CCL20_AND_database_facet_100_2025_11_11	251	external|gene=CCL20|entry=UPI00003952A2|file=uniparc_CCL20_AND_database_facet_100_2025_11_11|idx=251	295	0.7123083	1
252	1	external	CCL20	UPI00003952AA	uniparc_CCL20_AND_database_facet_100_2025_11_11	252	external|gene=CCL20|entry=UPI00003952AA|file=uniparc_CCL20_AND_database_facet_100_2025_11_11|idx=252	336	0.4291652	0
253	1	external	CCL20	UPI00003952F6	uniparc_CCL20_AND_database_facet_100_2025_11_11	253	external|gene=CCL20|entry=UPI00003952F6|file=uniparc_CCL20_AND_database_facet_100_2025_11_11|idx=253	271	0.97971344	1
254	1	external	CCL20	UPI00003952FA	uniparc_CCL20_AND_database_facet_100_2025_11_11	254	external|gene=CCL20|entry=UPI00003952FA|file=uniparc_CCL20_AND_database_facet_100_2025_11_11|idx=254	404	0.8446602	1
255	1	external	CCL20	UPI00003952FB	uniparc_CCL20_AND_database_facet_100_2025_11_11	255	external|gene=CCL20|entry=UPI00003952FB|file=uniparc_CCL20_AND_database_facet_100_2025_11_11|idx=255	128	0.94894916	1
256	1	external	CCL20	UPI00003952FC	uniparc_CCL20_AND_database_facet_100_2025_11_11	256	external|gene=CCL20|entry=UPI00003952FC|file=uniparc_CCL20_AND_database_facet_100_2025_11_11|idx=256	107	0.98805165	1
257	1	external	CCL20	UPI0000395302	uniparc_CCL20_AND_database_facet_100_2025_11_11	257	external|gene=CCL20|entry=UPI0000395302|file=uniparc_CCL20_AND_database_facet_100_2025_11_11|idx=257	252	0.89566916	1
258	1	external	CCL20	UPI0000395306	uniparc_CCL20_AND_database_facet_100_2025_11_11	258	external|gene=CCL20|entry=UPI0000395306|file=uniparc_CCL20_AND_database_facet_100_2025_11_11|idx=258	213	0.9892888	1
259	1	external	CCL20	UPI0000395324	uniparc_CCL20_AND_database_facet_100_2025_11_11	259	external|gene=CCL20|entry=UPI0000395324|file=uniparc_CCL20_AND_database_facet_100_2025_11_11|idx=259	85	0.50958526	1
260	1	external	CCL20	UPI0000395326	uniparc_CCL20_AND_database_facet_100_2025_11_11	260	external|gene=CCL20|entry=UPI0000395326|file=uniparc_CCL20_AND_database_facet_100_2025_11_11|idx=260	250	0.42363888	0
261	1	external	CCL20	UPI0000395330	uniparc_CCL20_AND_database_facet_100_2025_11_11	261	external|gene=CCL20|entry=UPI0000395330|file=uniparc_CCL20_AND_database_facet_100_2025_11_11|idx=261	180	0.8934857	1
262	1	external	CCL20	UPI000039535E	uniparc_CCL20_AND_database_facet_100_2025_11_11	262	external|gene=CCL20|entry=UPI000039535E|file=uniparc_CCL20_AND_database_facet_100_2025_11_11|idx=262	247	0.53072417	1
263	1	external	CCL20	UPI0000395369	uniparc_CCL20_AND_database_facet_100_2025_11_11	263	external|gene=CCL20|entry=UPI0000395369|file=uniparc_CCL20_AND_database_facet_100_2025_11_11|idx=263	146	0.14425129	0
264	1	external	CCL20	UPI0000395373	uniparc_CCL20_AND_database_facet_100_2025_11_11	264	external|gene=CCL20|entry=UPI0000395373|file=uniparc_CCL20_AND_database_facet_100_2025_11_11|idx=264	428	0.111387126	0
265	1	external	CCL20	UPI0000395374	uniparc_CCL20_AND_database_facet_100_2025_11_11	265	external|gene=CCL20|entry=UPI0000395374|file=uniparc_CCL20_AND_database_facet_100_2025_11_11|idx=265	92	0.52136683	1
266	1	external	CCL20	UPI0000395382	uniparc_CCL20_AND_database_facet_100_2025_11_11	266	external|gene=CCL20|entry=UPI0000395382|file=uniparc_CCL20_AND_database_facet_100_2025_11_11|idx=266	354	0.8605798	1
267	1	external	CCL20	UPI0000395389	uniparc_CCL20_AND_database_facet_100_2025_11_11	267	external|gene=CCL20|entry=UPI0000395389|file=uniparc_CCL20_AND_database_facet_100_2025_11_11|idx=267	121	0.63698983	1
268	1	external	CCL20	UPI000039539A	uniparc_CCL20_AND_database_facet_100_2025_11_11	268	external|gene=CCL20|entry=UPI000039539A|file=uniparc_CCL20_AND_database_facet_100_2025_11_11|idx=268	68	0.8592843	1
269	1	external	CCL20	UPI000039539C	uniparc_CCL20_AND_database_facet_100_2025_11_11	269	external|gene=CCL20|entry=UPI000039539C|file=uniparc_CCL20_AND_database_facet_100_2025_11_11|idx=269	591	0.9826057	1
270	1	external	CCL20	UPI00003953A5	uniparc_CCL20_AND_database_facet_100_2025_11_11	270	external|gene=CCL20|entry=UPI00003953A5|file=uniparc_CCL20_AND_database_facet_100_2025_11_11|idx=270	167	0.99247533	1
271	1	external	CCL20	UPI00003953D3	uniparc_CCL20_AND_database_facet_100_2025_11_11	271	external|gene=CCL20|entry=UPI00003953D3|file=uniparc_CCL20_AND_database_facet_100_2025_11_11|idx=271	104	0.204354	0
272	1	external	CCL20	UPI00003953F8	uniparc_CCL20_AND_database_facet_100_2025_11_11	272	external|gene=CCL20|entry=UPI00003953F8|file=uniparc_CCL20_AND_database_facet_100_2025_11_11|idx=272	79	0.912725	1
273	1	external	CCL20	UPI000039540B	uniparc_CCL20_AND_database_facet_100_2025_11_11	273	external|gene=CCL20|entry=UPI000039540B|file=uniparc_CCL20_AND_database_facet_100_2025_11_11|idx=273	84	0.73059213	1
274	1	external	CCL20	UPI0000395415	uniparc_CCL20_AND_database_facet_100_2025_11_11	274	external|gene=CCL20|entry=UPI0000395415|file=uniparc_CCL20_AND_database_facet_100_2025_11_11|idx=274	234	0.80500597	1
275	1	external	CCL20	UPI0000395429	uniparc_CCL20_AND_database_facet_100_2025_11_11	275	external|gene=CCL20|entry=UPI0000395429|file=uniparc_CCL20_AND_database_facet_100_2025_11_11|idx=275	166	0.6670305	1
276	1	external	CCL20	UPI000039542A	uniparc_CCL20_AND_database_facet_100_2025_11_11	276	external|gene=CCL20|entry=UPI000039542A|file=uniparc_CCL20_AND_database_facet_100_2025_11_11|idx=276	210	0.45137045	0
277	1	external	CCL20	UPI000039543C	uniparc_CCL20_AND_database_facet_100_2025_11_11	277	external|gene=CCL20|entry=UPI000039543C|file=uniparc_CCL20_AND_database_facet_100_2025_11_11|idx=277	100	0.72327906	1
278	1	external	CCL20	UPI0000395461	uniparc_CCL20_AND_database_facet_100_2025_11_11	278	external|gene=CCL20|entry=UPI0000395461|file=uniparc_CCL20_AND_database_facet_100_2025_11_11|idx=278	418	0.5026601	1
279	1	external	CCL20	UPI0000395468	uniparc_CCL20_AND_database_facet_100_2025_11_11	279	external|gene=CCL20|entry=UPI0000395468|file=uniparc_CCL20_AND_database_facet_100_2025_11_11|idx=279	97	0.25591332	0
280	1	external	CCL20	UPI000039546E	uniparc_CCL20_AND_database_facet_100_2025_11_11	280	external|gene=CCL20|entry=UPI000039546E|file=uniparc_CCL20_AND_database_facet_100_2025_11_11|idx=280	123	0.9569167	1
281	1	external	CCL20	UPI000039547A	uniparc_CCL20_AND_database_facet_100_2025_11_11	281	external|gene=CCL20|entry=UPI000039547A|file=uniparc_CCL20_AND_database_facet_100_2025_11_11|idx=281	222	0.8204466	1
282	1	external	CCL20	UPI0000395484	uniparc_CCL20_AND_database_facet_100_2025_11_11	282	external|gene=CCL20|entry=UPI0000395484|file=uniparc_CCL20_AND_database_facet_100_2025_11_11|idx=282	335	0.8624392	1
283	1	external	CCL20	UPI0000395486	uniparc_CCL20_AND_database_facet_100_2025_11_11	283	external|gene=CCL20|entry=UPI0000395486|file=uniparc_CCL20_AND_database_facet_100_2025_11_11|idx=283	51	0.36856633	0
284	1	external	CCL20	UPI000039548D	uniparc_CCL20_AND_database_facet_100_2025_11_11	284	external|gene=CCL20|entry=UPI000039548D|file=uniparc_CCL20_AND_database_facet_100_2025_11_11|idx=284	280	0.97488016	1
285	1	external	CCL20	UPI0000395490	uniparc_CCL20_AND_database_facet_100_2025_11_11	285	external|gene=CCL20|entry=UPI0000395490|file=uniparc_CCL20_AND_database_facet_100_2025_11_11|idx=285	442	0.8397905	1
286	1	external	CCL20	UPI0000395494	uniparc_CCL20_AND_database_facet_100_2025_11_11	286	external|gene=CCL20|entry=UPI0000395494|file=uniparc_CCL20_AND_database_facet_100_2025_11_11|idx=286	205	0.96994877	1
287	1	external	CCL20	UPI000039549A	uniparc_CCL20_AND_database_facet_100_2025_11_11	287	external|gene=CCL20|entry=UPI000039549A|file=uniparc_CCL20_AND_database_facet_100_2025_11_11|idx=287	163	0.7696263	1
288	1	external	CCL20	UPI00003954DC	uniparc_CCL20_AND_database_facet_100_2025_11_11	288	external|gene=CCL20|entry=UPI00003954DC|file=uniparc_CCL20_AND_database_facet_100_2025_11_11|idx=288	117	0.7880139	1
289	1	external	CCL20	UPI00003954E1	uniparc_CCL20_AND_database_facet_100_2025_11_11	289	external|gene=CCL20|entry=UPI00003954E1|file=uniparc_CCL20_AND_database_facet_100_2025_11_11|idx=289	162	0.6660129	1
290	1	external	CCL20	UPI00003954FF	uniparc_CCL20_AND_database_facet_100_2025_11_11	290	external|gene=CCL20|entry=UPI00003954FF|file=uniparc_CCL20_AND_database_facet_100_2025_11_11|idx=290	461	0.6140109	1
291	1	external	CCL20	UPI000039551F	uniparc_CCL20_AND_database_facet_100_2025_11_11	291	external|gene=CCL20|entry=UPI000039551F|file=uniparc_CCL20_AND_database_facet_100_2025_11_11|idx=291	187	0.92615926	1
292	1	external	CCL20	UPI0000395522	uniparc_CCL20_AND_database_facet_100_2025_11_11	292	external|gene=CCL20|entry=UPI0000395522|file=uniparc_CCL20_AND_database_facet_100_2025_11_11|idx=292	380	0.92798793	1
293	1	external	CCL20	UPI0000395527	uniparc_CCL20_AND_database_facet_100_2025_11_11	293	external|gene=CCL20|entry=UPI0000395527|file=uniparc_CCL20_AND_database_facet_100_2025_11_11|idx=293	103	0.79087627	1
294	1	external	CCL20	UPI0000395528	uniparc_CCL20_AND_database_facet_100_2025_11_11	294	external|gene=CCL20|entry=UPI0000395528|file=uniparc_CCL20_AND_database_facet_100_2025_11_11|idx=294	216	0.91838354	1
295	1	external	CCL20	UPI000039553F	uniparc_CCL20_AND_database_facet_100_2025_11_11	295	external|gene=CCL20|entry=UPI000039553F|file=uniparc_CCL20_AND_database_facet_100_2025_11_11|idx=295	163	0.93140876	1
296	1	external	CCL20	UPI0000395545	uniparc_CCL20_AND_database_facet_100_2025_11_11	296	external|gene=CCL20|entry=UPI0000395545|file=uniparc_CCL20_AND_database_facet_100_2025_11_11|idx=296	173	0.72147334	1
297	1	external	CCL20	UPI0000395551	uniparc_CCL20_AND_database_facet_100_2025_11_11	297	external|gene=CCL20|entry=UPI0000395551|file=uniparc_CCL20_AND_database_facet_100_2025_11_11|idx=297	269	0.8537979	1
298	1	external	CCL20	UPI0000395553	uniparc_CCL20_AND_database_facet_100_2025_11_11	298	external|gene=CCL20|entry=UPI0000395553|file=uniparc_CCL20_AND_database_facet_100_2025_11_11|idx=298	155	0.94386077	1
299	1	external	CCL20	UPI0000395556	uniparc_CCL20_AND_database_facet_100_2025_11_11	299	external|gene=CCL20|entry=UPI0000395556|file=uniparc_CCL20_AND_database_facet_100_2025_11_11|idx=299	79	0.8583524	1
300	1	external	CCL20	UPI0000395557	uniparc_CCL20_AND_database_facet_100_2025_11_11	300	external|gene=CCL20|entry=UPI0000395557|file=uniparc_CCL20_AND_database_facet_100_2025_11_11|idx=300	421	0.29767975	0
301	1	external	CCL20	UPI000039555F	uniparc_CCL20_AND_database_facet_100_2025_11_11	301	external|gene=CCL20|entry=UPI000039555F|file=uniparc_CCL20_AND_database_facet_100_2025_11_11|idx=301	209	0.90056306	1
302	1	external	CCL20	UPI0000395568	uniparc_CCL20_AND_database_facet_100_2025_11_11	302	external|gene=CCL20|entry=UPI0000395568|file=uniparc_CCL20_AND_database_facet_100_2025_11_11|idx=302	181	0.906007	1
303	1	external	CCL20	UPI000039556B	uniparc_CCL20_AND_database_facet_100_2025_11_11	303	external|gene=CCL20|entry=UPI000039556B|file=uniparc_CCL20_AND_database_facet_100_2025_11_11|idx=303	234	0.93830794	1
304	1	external	CCL20	UPI0000395570	uniparc_CCL20_AND_database_facet_100_2025_11_11	304	external|gene=CCL20|entry=UPI0000395570|file=uniparc_CCL20_AND_database_facet_100_2025_11_11|idx=304	237	0.9758523	1
305	1	external	CCL20	UPI0000395571	uniparc_CCL20_AND_database_facet_100_2025_11_11	305	external|gene=CCL20|entry=UPI0000395571|file=uniparc_CCL20_AND_database_facet_100_2025_11_11|idx=305	59	0.77981263	1
306	1	external	CCL20	UPI000039557B	uniparc_CCL20_AND_database_facet_100_2025_11_11	306	external|gene=CCL20|entry=UPI000039557B|file=uniparc_CCL20_AND_database_facet_100_2025_11_11|idx=306	117	0.8584058	1
307	1	external	CCL20	UPI000039557C	uniparc_CCL20_AND_database_facet_100_2025_11_11	307	external|gene=CCL20|entry=UPI000039557C|file=uniparc_CCL20_AND_database_facet_100_2025_11_11|idx=307	201	0.7971439	1
308	1	external	CCL20	UPI000039557D	uniparc_CCL20_AND_database_facet_100_2025_11_11	308	external|gene=CCL20|entry=UPI000039557D|file=uniparc_CCL20_AND_database_facet_100_2025_11_11|idx=308	223	0.76582617	1
309	1	external	CCL20	UPI00003955AA	uniparc_CCL20_AND_database_facet_100_2025_11_11	309	external|gene=CCL20|entry=UPI00003955AA|file=uniparc_CCL20_AND_database_facet_100_2025_11_11|idx=309	75	0.7901366	1
310	1	external	CCL20	UPI00003955B0	uniparc_CCL20_AND_database_facet_100_2025_11_11	310	external|gene=CCL20|entry=UPI00003955B0|file=uniparc_CCL20_AND_database_facet_100_2025_11_11|idx=310	103	0.6349806	1
311	1	external	CCL20	UPI00003955E0	uniparc_CCL20_AND_database_facet_100_2025_11_11	311	external|gene=CCL20|entry=UPI00003955E0|file=uniparc_CCL20_AND_database_facet_100_2025_11_11|idx=311	222	0.7810159	1
312	1	external	CCL20	UPI00003955E4	uniparc_CCL20_AND_database_facet_100_2025_11_11	312	external|gene=CCL20|entry=UPI00003955E4|file=uniparc_CCL20_AND_database_facet_100_2025_11_11|idx=312	93	0.9985891	1
313	1	external	CCL20	UPI0000395619	uniparc_CCL20_AND_database_facet_100_2025_11_11	313	external|gene=CCL20|entry=UPI0000395619|file=uniparc_CCL20_AND_database_facet_100_2025_11_11|idx=313	109	0.9758371	1
314	1	external	CCL20	UPI0000395621	uniparc_CCL20_AND_database_facet_100_2025_11_11	314	external|gene=CCL20|entry=UPI0000395621|file=uniparc_CCL20_AND_database_facet_100_2025_11_11|idx=314	242	0.67304283	1
315	1	external	CCL20	UPI0000395627	uniparc_CCL20_AND_database_facet_100_2025_11_11	315	external|gene=CCL20|entry=UPI0000395627|file=uniparc_CCL20_AND_database_facet_100_2025_11_11|idx=315	188	0.7507324	1
316	1	external	CCL20	UPI0000395632	uniparc_CCL20_AND_database_facet_100_2025_11_11	316	external|gene=CCL20|entry=UPI0000395632|file=uniparc_CCL20_AND_database_facet_100_2025_11_11|idx=316	72	0.89946127	1
317	1	external	CCL20	UPI000039563F	uniparc_CCL20_AND_database_facet_100_2025_11_11	317	external|gene=CCL20|entry=UPI000039563F|file=uniparc_CCL20_AND_database_facet_100_2025_11_11|idx=317	221	0.5779258	1
318	1	external	CCL20	UPI0000395666	uniparc_CCL20_AND_database_facet_100_2025_11_11	318	external|gene=CCL20|entry=UPI0000395666|file=uniparc_CCL20_AND_database_facet_100_2025_11_11|idx=318	300	0.7831649	1
319	1	external	CCL20	UPI0000395669	uniparc_CCL20_AND_database_facet_100_2025_11_11	319	external|gene=CCL20|entry=UPI0000395669|file=uniparc_CCL20_AND_database_facet_100_2025_11_11|idx=319	284	0.8538138	1
320	1	external	CCL20	UPI000039568B	uniparc_CCL20_AND_database_facet_100_2025_11_11	320	external|gene=CCL20|entry=UPI000039568B|file=uniparc_CCL20_AND_database_facet_100_2025_11_11|idx=320	280	0.83189833	1
321	1	external	CCL20	UPI000039568C	uniparc_CCL20_AND_database_facet_100_2025_11_11	321	external|gene=CCL20|entry=UPI000039568C|file=uniparc_CCL20_AND_database_facet_100_2025_11_11|idx=321	65	0.7143732	1
322	1	external	CCL20	UPI000039568D	uniparc_CCL20_AND_database_facet_100_2025_11_11	322	external|gene=CCL20|entry=UPI000039568D|file=uniparc_CCL20_AND_database_facet_100_2025_11_11|idx=322	490	0.87301713	1
323	1	external	CCL20	UPI0000395691	uniparc_CCL20_AND_database_facet_100_2025_11_11	323	external|gene=CCL20|entry=UPI0000395691|file=uniparc_CCL20_AND_database_facet_100_2025_11_11|idx=323	229	0.8793479	1
324	1	external	CCL20	UPI00003956AE	uniparc_CCL20_AND_database_facet_100_2025_11_11	324	external|gene=CCL20|entry=UPI00003956AE|file=uniparc_CCL20_AND_database_facet_100_2025_11_11|idx=324	162	0.9040886	1
325	1	external	CCL20	UPI00003956B8	uniparc_CCL20_AND_database_facet_100_2025_11_11	325	external|gene=CCL20|entry=UPI00003956B8|file=uniparc_CCL20_AND_database_facet_100_2025_11_11|idx=325	458	0.7468637	1
326	1	external	CCL20	UPI00003956B9	uniparc_CCL20_AND_database_facet_100_2025_11_11	326	external|gene=CCL20|entry=UPI00003956B9|file=uniparc_CCL20_AND_database_facet_100_2025_11_11|idx=326	452	0.7273001	1
327	1	external	CCL20	UPI00003956BE	uniparc_CCL20_AND_database_facet_100_2025_11_11	327	external|gene=CCL20|entry=UPI00003956BE|file=uniparc_CCL20_AND_database_facet_100_2025_11_11|idx=327	306	0.6394706	1
328	1	external	CCL20	UPI00003956DB	uniparc_CCL20_AND_database_facet_100_2025_11_11	328	external|gene=CCL20|entry=UPI00003956DB|file=uniparc_CCL20_AND_database_facet_100_2025_11_11|idx=328	283	0.65137035	1
329	1	external	CCL20	UPI00003956E4	uniparc_CCL20_AND_database_facet_100_2025_11_11	329	external|gene=CCL20|entry=UPI00003956E4|file=uniparc_CCL20_AND_database_facet_100_2025_11_11|idx=329	478	0.84576356	1
330	1	external	CCL20	UPI00003956E5	uniparc_CCL20_AND_database_facet_100_2025_11_11	330	external|gene=CCL20|entry=UPI00003956E5|file=uniparc_CCL20_AND_database_facet_100_2025_11_11|idx=330	361	0.9655307	1
331	1	external	CCL20	UPI000039570C	uniparc_CCL20_AND_database_facet_100_2025_11_11	331	external|gene=CCL20|entry=UPI000039570C|file=uniparc_CCL20_AND_database_facet_100_2025_11_11|idx=331	396	0.74348605	1
332	1	external	CCL20	UPI000039570D	uniparc_CCL20_AND_database_facet_100_2025_11_11	332	external|gene=CCL20|entry=UPI000039570D|file=uniparc_CCL20_AND_database_facet_100_2025_11_11|idx=332	331	0.92054886	1
333	1	external	CCL20	UPI0000395736	uniparc_CCL20_AND_database_facet_100_2025_11_11	333	external|gene=CCL20|entry=UPI0000395736|file=uniparc_CCL20_AND_database_facet_100_2025_11_11|idx=333	270	0.8128804	1
334	1	external	CCL20	UPI0000395739	uniparc_CCL20_AND_database_facet_100_2025_11_11	334	external|gene=CCL20|entry=UPI0000395739|file=uniparc_CCL20_AND_database_facet_100_2025_11_11|idx=334	159	0.7960458	1
335	1	external	CCL20	UPI0000395741	uniparc_CCL20_AND_database_facet_100_2025_11_11	335	external|gene=CCL20|entry=UPI0000395741|file=uniparc_CCL20_AND_database_facet_100_2025_11_11|idx=335	223	0.8625912	1
336	1	external	CCL20	UPI000039574D	uniparc_CCL20_AND_database_facet_100_2025_11_11	336	external|gene=CCL20|entry=UPI000039574D|file=uniparc_CCL20_AND_database_facet_100_2025_11_11|idx=336	197	0.3990814	0
337	1	external	CCL20	UPI0000395761	uniparc_CCL20_AND_database_facet_100_2025_11_11	337	external|gene=CCL20|entry=UPI0000395761|file=uniparc_CCL20_AND_database_facet_100_2025_11_11|idx=337	559	0.9995493	1
338	1	external	CCL20	UPI0000395776	uniparc_CCL20_AND_database_facet_100_2025_11_11	338	external|gene=CCL20|entry=UPI0000395776|file=uniparc_CCL20_AND_database_facet_100_2025_11_11|idx=338	616	0.9314987	1
339	1	external	CCL20	UPI000039577A	uniparc_CCL20_AND_database_facet_100_2025_11_11	339	external|gene=CCL20|entry=UPI000039577A|file=uniparc_CCL20_AND_database_facet_100_2025_11_11|idx=339	117	0.9766366	1
340	1	external	CCL20	UPI00003957A9	uniparc_CCL20_AND_database_facet_100_2025_11_11	340	external|gene=CCL20|entry=UPI00003957A9|file=uniparc_CCL20_AND_database_facet_100_2025_11_11|idx=340	214	0.96741474	1
341	1	external	CCL20	UPI00003957AD	uniparc_CCL20_AND_database_facet_100_2025_11_11	341	external|gene=CCL20|entry=UPI00003957AD|file=uniparc_CCL20_AND_database_facet_100_2025_11_11|idx=341	184	0.5738819	1
342	1	external	CCL20	UPI00003957DB	uniparc_CCL20_AND_database_facet_100_2025_11_11	342	external|gene=CCL20|entry=UPI00003957DB|file=uniparc_CCL20_AND_database_facet_100_2025_11_11|idx=342	75	0.5033422	1
343	1	external	CCL20	UPI000039588A	uniparc_CCL20_AND_database_facet_100_2025_11_11	343	external|gene=CCL20|entry=UPI000039588A|file=uniparc_CCL20_AND_database_facet_100_2025_11_11|idx=343	195	0.74093837	1
344	1	external	CCL20	UPI00003958CD	uniparc_CCL20_AND_database_facet_100_2025_11_11	344	external|gene=CCL20|entry=UPI00003958CD|file=uniparc_CCL20_AND_database_facet_100_2025_11_11|idx=344	187	0.6671385	1
345	1	external	CCL20	UPI00003958D2	uniparc_CCL20_AND_database_facet_100_2025_11_11	345	external|gene=CCL20|entry=UPI00003958D2|file=uniparc_CCL20_AND_database_facet_100_2025_11_11|idx=345	279	0.8638077	1
346	1	external	CCL20	UPI00003958D3	uniparc_CCL20_AND_database_facet_100_2025_11_11	346	external|gene=CCL20|entry=UPI00003958D3|file=uniparc_CCL20_AND_database_facet_100_2025_11_11|idx=346	93	0.55214036	1
347	1	external	CCL20	UPI00003958D5	uniparc_CCL20_AND_database_facet_100_2025_11_11	347	external|gene=CCL20|entry=UPI00003958D5|file=uniparc_CCL20_AND_database_facet_100_2025_11_11|idx=347	101	0.99793756	1
348	1	external	CCL20	UPI00003958F1	uniparc_CCL20_AND_database_facet_100_2025_11_11	348	external|gene=CCL20|entry=UPI00003958F1|file=uniparc_CCL20_AND_database_facet_100_2025_11_11|idx=348	88	0.87877816	1
349	1	external	CCL20	UPI0000395927	uniparc_CCL20_AND_database_facet_100_2025_11_11	349	external|gene=CCL20|entry=UPI0000395927|file=uniparc_CCL20_AND_database_facet_100_2025_11_11|idx=349	159	0.103037804	0
350	1	external	CCL20	UPI0000395930	uniparc_CCL20_AND_database_facet_100_2025_11_11	350	external|gene=CCL20|entry=UPI0000395930|file=uniparc_CCL20_AND_database_facet_100_2025_11_11|idx=350	277	0.9247859	1
351	1	external	CCL20	UPI0000395955	uniparc_CCL20_AND_database_facet_100_2025_11_11	351	external|gene=CCL20|entry=UPI0000395955|file=uniparc_CCL20_AND_database_facet_100_2025_11_11|idx=351	262	0.23829369	0
352	1	external	CCL20	UPI00003959A1	uniparc_CCL20_AND_database_facet_100_2025_11_11	352	external|gene=CCL20|entry=UPI00003959A1|file=uniparc_CCL20_AND_database_facet_100_2025_11_11|idx=352	410	0.60550493	1
353	1	external	CCL20	UPI00003959A6	uniparc_CCL20_AND_database_facet_100_2025_11_11	353	external|gene=CCL20|entry=UPI00003959A6|file=uniparc_CCL20_AND_database_facet_100_2025_11_11|idx=353	95	0.8552236	1
354	1	external	CCL20	UPI00003959B9	uniparc_CCL20_AND_database_facet_100_2025_11_11	354	external|gene=CCL20|entry=UPI00003959B9|file=uniparc_CCL20_AND_database_facet_100_2025_11_11|idx=354	137	0.7018868	1
355	1	external	CCL20	UPI00003959BB	uniparc_CCL20_AND_database_facet_100_2025_11_11	355	external|gene=CCL20|entry=UPI00003959BB|file=uniparc_CCL20_AND_database_facet_100_2025_11_11|idx=355	409	0.06812625	0
356	1	external	CCL20	UPI00003959CF	uniparc_CCL20_AND_database_facet_100_2025_11_11	356	external|gene=CCL20|entry=UPI00003959CF|file=uniparc_CCL20_AND_database_facet_100_2025_11_11|idx=356	103	0.99877423	1
357	1	external	CCL20	UPI00003959E5	uniparc_CCL20_AND_database_facet_100_2025_11_11	357	external|gene=CCL20|entry=UPI00003959E5|file=uniparc_CCL20_AND_database_facet_100_2025_11_11|idx=357	295	0.5467732	1
358	1	external	CCL20	UPI00003959FD	uniparc_CCL20_AND_database_facet_100_2025_11_11	358	external|gene=CCL20|entry=UPI00003959FD|file=uniparc_CCL20_AND_database_facet_100_2025_11_11|idx=358	229	0.80588454	1
359	1	external	CCL20	UPI0000395A2F	uniparc_CCL20_AND_database_facet_100_2025_11_11	359	external|gene=CCL20|entry=UPI0000395A2F|file=uniparc_CCL20_AND_database_facet_100_2025_11_11|idx=359	166	0.9915843	1
360	1	external	CCL20	UPI0000395A43	uniparc_CCL20_AND_database_facet_100_2025_11_11	360	external|gene=CCL20|entry=UPI0000395A43|file=uniparc_CCL20_AND_database_facet_100_2025_11_11|idx=360	187	0.8791574	1
361	1	external	CCL20	UPI0000395A44	uniparc_CCL20_AND_database_facet_100_2025_11_11	361	external|gene=CCL20|entry=UPI0000395A44|file=uniparc_CCL20_AND_database_facet_100_2025_11_11|idx=361	157	0.8623247	1
362	1	external	CCL20	UPI0000395A5C	uniparc_CCL20_AND_database_facet_100_2025_11_11	362	external|gene=CCL20|entry=UPI0000395A5C|file=uniparc_CCL20_AND_database_facet_100_2025_11_11|idx=362	468	0.58228916	1
363	1	external	CCL20	UPI0000395A71	uniparc_CCL20_AND_database_facet_100_2025_11_11	363	external|gene=CCL20|entry=UPI0000395A71|file=uniparc_CCL20_AND_database_facet_100_2025_11_11|idx=363	389	0.9734789	1
364	1	external	CCL20	UPI0000395A83	uniparc_CCL20_AND_database_facet_100_2025_11_11	364	external|gene=CCL20|entry=UPI0000395A83|file=uniparc_CCL20_AND_database_facet_100_2025_11_11|idx=364	99	0.68139225	1
365	1	external	CCL20	UPI0000395A8C	uniparc_CCL20_AND_database_facet_100_2025_11_11	365	external|gene=CCL20|entry=UPI0000395A8C|file=uniparc_CCL20_AND_database_facet_100_2025_11_11|idx=365	69	0.9229005	1
366	1	external	CCL20	UPI0000395ACF	uniparc_CCL20_AND_database_facet_100_2025_11_11	366	external|gene=CCL20|entry=UPI0000395ACF|file=uniparc_CCL20_AND_database_facet_100_2025_11_11|idx=366	308	0.9527561	1
367	1	external	CCL20	UPI0000395B33	uniparc_CCL20_AND_database_facet_100_2025_11_11	367	external|gene=CCL20|entry=UPI0000395B33|file=uniparc_CCL20_AND_database_facet_100_2025_11_11|idx=367	227	0.9934377	1
368	1	external	CCL20	UPI0000395B7C	uniparc_CCL20_AND_database_facet_100_2025_11_11	368	external|gene=CCL20|entry=UPI0000395B7C|file=uniparc_CCL20_AND_database_facet_100_2025_11_11|idx=368	86	0.28678194	0
369	1	external	CCL20	UPI0000395B7D	uniparc_CCL20_AND_database_facet_100_2025_11_11	369	external|gene=CCL20|entry=UPI0000395B7D|file=uniparc_CCL20_AND_database_facet_100_2025_11_11|idx=369	509	0.9058391	1
370	1	external	CCL20	UPI0000395B9C	uniparc_CCL20_AND_database_facet_100_2025_11_11	370	external|gene=CCL20|entry=UPI0000395B9C|file=uniparc_CCL20_AND_database_facet_100_2025_11_11|idx=370	292	0.29141098	0
371	1	external	CCL20	UPI0000395BA4	uniparc_CCL20_AND_database_facet_100_2025_11_11	371	external|gene=CCL20|entry=UPI0000395BA4|file=uniparc_CCL20_AND_database_facet_100_2025_11_11|idx=371	188	0.6581052	1
372	1	external	CCL20	UPI0000395BB7	uniparc_CCL20_AND_database_facet_100_2025_11_11	372	external|gene=CCL20|entry=UPI0000395BB7|file=uniparc_CCL20_AND_database_facet_100_2025_11_11|idx=372	237	0.92476326	1
373	1	external	CCL20	UPI0000395BCA	uniparc_CCL20_AND_database_facet_100_2025_11_11	373	external|gene=CCL20|entry=UPI0000395BCA|file=uniparc_CCL20_AND_database_facet_100_2025_11_11|idx=373	129	0.9810113	1
374	1	external	CCL20	UPI0000395BD0	uniparc_CCL20_AND_database_facet_100_2025_11_11	374	external|gene=CCL20|entry=UPI0000395BD0|file=uniparc_CCL20_AND_database_facet_100_2025_11_11|idx=374	98	0.89182687	1
375	1	external	CCL20	UPI0000395BD5	uniparc_CCL20_AND_database_facet_100_2025_11_11	375	external|gene=CCL20|entry=UPI0000395BD5|file=uniparc_CCL20_AND_database_facet_100_2025_11_11|idx=375	170	0.6443007	1
376	1	external	CCL20	UPI0000395BE1	uniparc_CCL20_AND_database_facet_100_2025_11_11	376	external|gene=CCL20|entry=UPI0000395BE1|file=uniparc_CCL20_AND_database_facet_100_2025_11_11|idx=376	264	0.3492507	0
377	1	external	CCL20	UPI0000395BE6	uniparc_CCL20_AND_database_facet_100_2025_11_11	377	external|gene=CCL20|entry=UPI0000395BE6|file=uniparc_CCL20_AND_database_facet_100_2025_11_11|idx=377	142	0.910364	1
378	1	external	CCL20	UPI0000395C0E	uniparc_CCL20_AND_database_facet_100_2025_11_11	378	external|gene=CCL20|entry=UPI0000395C0E|file=uniparc_CCL20_AND_database_facet_100_2025_11_11|idx=378	224	0.936148	1
379	1	external	CCL20	UPI0000395C1D	uniparc_CCL20_AND_database_facet_100_2025_11_11	379	external|gene=CCL20|entry=UPI0000395C1D|file=uniparc_CCL20_AND_database_facet_100_2025_11_11|idx=379	107	0.99514896	1
380	1	external	CCL20	UPI0000395C20	uniparc_CCL20_AND_database_facet_100_2025_11_11	380	external|gene=CCL20|entry=UPI0000395C20|file=uniparc_CCL20_AND_database_facet_100_2025_11_11|idx=380	289	0.8912625	1
381	1	external	CCL20	UPI0000395C2A	uniparc_CCL20_AND_database_facet_100_2025_11_11	381	external|gene=CCL20|entry=UPI0000395C2A|file=uniparc_CCL20_AND_database_facet_100_2025_11_11|idx=381	318	0.8973877	1
382	1	external	CCL20	UPI0000395C43	uniparc_CCL20_AND_database_facet_100_2025_11_11	382	external|gene=CCL20|entry=UPI0000395C43|file=uniparc_CCL20_AND_database_facet_100_2025_11_11|idx=382	61	0.5978526	1
383	1	external	CCL20	UPI0000395C4A	uniparc_CCL20_AND_database_facet_100_2025_11_11	383	external|gene=CCL20|entry=UPI0000395C4A|file=uniparc_CCL20_AND_database_facet_100_2025_11_11|idx=383	95	0.97659427	1
384	1	external	CCL20	UPI0000395C56	uniparc_CCL20_AND_database_facet_100_2025_11_11	384	external|gene=CCL20|entry=UPI0000395C56|file=uniparc_CCL20_AND_database_facet_100_2025_11_11|idx=384	483	0.9111552	1
385	1	external	CCL20	UPI0000395C62	uniparc_CCL20_AND_database_facet_100_2025_11_11	385	external|gene=CCL20|entry=UPI0000395C62|file=uniparc_CCL20_AND_database_facet_100_2025_11_11|idx=385	77	0.69929475	1
386	1	external	CCL20	UPI0000395C95	uniparc_CCL20_AND_database_facet_100_2025_11_11	386	external|gene=CCL20|entry=UPI0000395C95|file=uniparc_CCL20_AND_database_facet_100_2025_11_11|idx=386	97	0.8353493	1
387	1	external	CCL20	UPI0000395C9B	uniparc_CCL20_AND_database_facet_100_2025_11_11	387	external|gene=CCL20|entry=UPI0000395C9B|file=uniparc_CCL20_AND_database_facet_100_2025_11_11|idx=387	197	0.7990631	1
388	1	external	CCL20	UPI0000395C9D	uniparc_CCL20_AND_database_facet_100_2025_11_11	388	external|gene=CCL20|entry=UPI0000395C9D|file=uniparc_CCL20_AND_database_facet_100_2025_11_11|idx=388	139	0.9216489	1
389	1	external	CCL20	UPI0000395C9F	uniparc_CCL20_AND_database_facet_100_2025_11_11	389	external|gene=CCL20|entry=UPI0000395C9F|file=uniparc_CCL20_AND_database_facet_100_2025_11_11|idx=389	142	0.6586631	1
390	1	external	CCL20	UPI0000395CEF	uniparc_CCL20_AND_database_facet_100_2025_11_11	390	external|gene=CCL20|entry=UPI0000395CEF|file=uniparc_CCL20_AND_database_facet_100_2025_11_11|idx=390	84	0.73972297	1
391	1	external	CCL20	UPI0000395D1A	uniparc_CCL20_AND_database_facet_100_2025_11_11	391	external|gene=CCL20|entry=UPI0000395D1A|file=uniparc_CCL20_AND_database_facet_100_2025_11_11|idx=391	122	0.9276118	1
392	1	external	CCL20	UPI0000395D2E	uniparc_CCL20_AND_database_facet_100_2025_11_11	392	external|gene=CCL20|entry=UPI0000395D2E|file=uniparc_CCL20_AND_database_facet_100_2025_11_11|idx=392	149	0.96603394	1
393	1	external	CCL20	UPI0000395D4D	uniparc_CCL20_AND_database_facet_100_2025_11_11	393	external|gene=CCL20|entry=UPI0000395D4D|file=uniparc_CCL20_AND_database_facet_100_2025_11_11|idx=393	445	0.9711799	1
394	1	external	CCL20	UPI0000395D5D	uniparc_CCL20_AND_database_facet_100_2025_11_11	394	external|gene=CCL20|entry=UPI0000395D5D|file=uniparc_CCL20_AND_database_facet_100_2025_11_11|idx=394	440	0.9094936	1
395	1	external	CCL20	UPI0000395D63	uniparc_CCL20_AND_database_facet_100_2025_11_11	395	external|gene=CCL20|entry=UPI0000395D63|file=uniparc_CCL20_AND_database_facet_100_2025_11_11|idx=395	120	0.6660108	1
396	1	external	CCL20	UPI0000395D6A	uniparc_CCL20_AND_database_facet_100_2025_11_11	396	external|gene=CCL20|entry=UPI0000395D6A|file=uniparc_CCL20_AND_database_facet_100_2025_11_11|idx=396	206	0.64843875	1
397	1	external	CCL20	UPI0000395D75	uniparc_CCL20_AND_database_facet_100_2025_11_11	397	external|gene=CCL20|entry=UPI0000395D75|file=uniparc_CCL20_AND_database_facet_100_2025_11_11|idx=397	335	0.9206717	1
398	1	external	CCL20	UPI0000395D77	uniparc_CCL20_AND_database_facet_100_2025_11_11	398	external|gene=CCL20|entry=UPI0000395D77|file=uniparc_CCL20_AND_database_facet_100_2025_11_11|idx=398	169	0.8305581	1
399	1	external	CCL20	UPI0000395D78	uniparc_CCL20_AND_database_facet_100_2025_11_11	399	external|gene=CCL20|entry=UPI0000395D78|file=uniparc_CCL20_AND_database_facet_100_2025_11_11|idx=399	102	0.98533326	1
400	1	external	CCL20	UPI0000395D7A	uniparc_CCL20_AND_database_facet_100_2025_11_11	400	external|gene=CCL20|entry=UPI0000395D7A|file=uniparc_CCL20_AND_database_facet_100_2025_11_11|idx=400	510	0.96601313	1
401	1	external	CCL20	UPI0000395D7F	uniparc_CCL20_AND_database_facet_100_2025_11_11	401	external|gene=CCL20|entry=UPI0000395D7F|file=uniparc_CCL20_AND_database_facet_100_2025_11_11|idx=401	102	0.901935	1
402	1	external	CCL20	UPI0000395D9A	uniparc_CCL20_AND_database_facet_100_2025_11_11	402	external|gene=CCL20|entry=UPI0000395D9A|file=uniparc_CCL20_AND_database_facet_100_2025_11_11|idx=402	338	0.7846068	1
403	1	external	CCL20	UPI0000429D93	uniparc_CCL20_AND_database_facet_100_2025_11_11	403	external|gene=CCL20|entry=UPI0000429D93|file=uniparc_CCL20_AND_database_facet_100_2025_11_11|idx=403	97	0.999946	1
404	1	external	CCL20	UPI000045CEAC	uniparc_CCL20_AND_database_facet_100_2025_11_11	404	external|gene=CCL20|entry=UPI000045CEAC|file=uniparc_CCL20_AND_database_facet_100_2025_11_11|idx=404	295	0.7631234	1
405	1	external	CCL20	UPI000045CEC6	uniparc_CCL20_AND_database_facet_100_2025_11_11	405	external|gene=CCL20|entry=UPI000045CEC6|file=uniparc_CCL20_AND_database_facet_100_2025_11_11|idx=405	356	0.6621669	1
406	1	external	CCL20	UPI000045CEE0	uniparc_CCL20_AND_database_facet_100_2025_11_11	406	external|gene=CCL20|entry=UPI000045CEE0|file=uniparc_CCL20_AND_database_facet_100_2025_11_11|idx=406	310	0.6643865	1
407	1	external	CCL20	UPI000045CEEE	uniparc_CCL20_AND_database_facet_100_2025_11_11	407	external|gene=CCL20|entry=UPI000045CEEE|file=uniparc_CCL20_AND_database_facet_100_2025_11_11|idx=407	539	0.99799263	1
408	1	external	CCL20	UPI000045CEF2	uniparc_CCL20_AND_database_facet_100_2025_11_11	408	external|gene=CCL20|entry=UPI000045CEF2|file=uniparc_CCL20_AND_database_facet_100_2025_11_11|idx=408	427	0.33480275	0
409	1	external	CCL20	UPI000045CF15	uniparc_CCL20_AND_database_facet_100_2025_11_11	409	external|gene=CCL20|entry=UPI000045CF15|file=uniparc_CCL20_AND_database_facet_100_2025_11_11|idx=409	144	0.64972657	1
410	1	external	CCL20	UPI000045CF44	uniparc_CCL20_AND_database_facet_100_2025_11_11	410	external|gene=CCL20|entry=UPI000045CF44|file=uniparc_CCL20_AND_database_facet_100_2025_11_11|idx=410	77	0.9149606	1
411	1	external	CCL20	UPI000045CF4F	uniparc_CCL20_AND_database_facet_100_2025_11_11	411	external|gene=CCL20|entry=UPI000045CF4F|file=uniparc_CCL20_AND_database_facet_100_2025_11_11|idx=411	223	0.9610287	1
412	1	external	CCL20	UPI000045CF6E	uniparc_CCL20_AND_database_facet_100_2025_11_11	412	external|gene=CCL20|entry=UPI000045CF6E|file=uniparc_CCL20_AND_database_facet_100_2025_11_11|idx=412	172	0.93264556	1
413	1	external	CCL20	UPI000045CF96	uniparc_CCL20_AND_database_facet_100_2025_11_11	413	external|gene=CCL20|entry=UPI000045CF96|file=uniparc_CCL20_AND_database_facet_100_2025_11_11|idx=413	226	0.8161533	1
414	1	external	CCL20	UPI000045CFD0	uniparc_CCL20_AND_database_facet_100_2025_11_11	414	external|gene=CCL20|entry=UPI000045CFD0|file=uniparc_CCL20_AND_database_facet_100_2025_11_11|idx=414	270	0.9515949	1
415	1	external	CCL20	UPI000045CFDB	uniparc_CCL20_AND_database_facet_100_2025_11_11	415	external|gene=CCL20|entry=UPI000045CFDB|file=uniparc_CCL20_AND_database_facet_100_2025_11_11|idx=415	51	0.6779314	1
416	1	external	CCL20	UPI00004912EC	uniparc_CCL20_AND_database_facet_100_2025_11_11	416	external|gene=CCL20|entry=UPI00004912EC|file=uniparc_CCL20_AND_database_facet_100_2025_11_11|idx=416	95	0.9997372	1
417	1	external	CCL20	UPI00004B25DA	uniparc_CCL20_AND_database_facet_100_2025_11_11	417	external|gene=CCL20|entry=UPI00004B25DA|file=uniparc_CCL20_AND_database_facet_100_2025_11_11|idx=417	96	0.9996673	1
418	1	external	CCL20	UPI00004E587E	uniparc_CCL20_AND_database_facet_100_2025_11_11	418	external|gene=CCL20|entry=UPI00004E587E|file=uniparc_CCL20_AND_database_facet_100_2025_11_11|idx=418	96	0.99986684	1
419	1	external	CCL20	UPI000050D5FA	uniparc_CCL20_AND_database_facet_100_2025_11_11	419	external|gene=CCL20|entry=UPI000050D5FA|file=uniparc_CCL20_AND_database_facet_100_2025_11_11|idx=419	108	0.952776	1
420	1	external	CCL20	UPI000050D625	uniparc_CCL20_AND_database_facet_100_2025_11_11	420	external|gene=CCL20|entry=UPI000050D625|file=uniparc_CCL20_AND_database_facet_100_2025_11_11|idx=420	235	0.14656931	0
421	1	external	CCL20	UPI000050D633	uniparc_CCL20_AND_database_facet_100_2025_11_11	421	external|gene=CCL20|entry=UPI000050D633|file=uniparc_CCL20_AND_database_facet_100_2025_11_11|idx=421	48	0.42659613	0
422	1	external	CCL20	UPI000050D649	uniparc_CCL20_AND_database_facet_100_2025_11_11	422	external|gene=CCL20|entry=UPI000050D649|file=uniparc_CCL20_AND_database_facet_100_2025_11_11|idx=422	160	0.8139667	1
423	1	external	CCL20	UPI000050D650	uniparc_CCL20_AND_database_facet_100_2025_11_11	423	external|gene=CCL20|entry=UPI000050D650|file=uniparc_CCL20_AND_database_facet_100_2025_11_11|idx=423	244	0.9367919	1
424	1	external	CCL20	UPI000050D65B	uniparc_CCL20_AND_database_facet_100_2025_11_11	424	external|gene=CCL20|entry=UPI000050D65B|file=uniparc_CCL20_AND_database_facet_100_2025_11_11|idx=424	50	0.58711946	1
425	1	external	CCL20	UPI000050D690	uniparc_CCL20_AND_database_facet_100_2025_11_11	425	external|gene=CCL20|entry=UPI000050D690|file=uniparc_CCL20_AND_database_facet_100_2025_11_11|idx=425	232	0.9922644	1
426	1	external	CCL20	UPI000050D69A	uniparc_CCL20_AND_database_facet_100_2025_11_11	426	external|gene=CCL20|entry=UPI000050D69A|file=uniparc_CCL20_AND_database_facet_100_2025_11_11|idx=426	238	0.9511066	1
427	1	external	CCL20	UPI000050D6B1	uniparc_CCL20_AND_database_facet_100_2025_11_11	427	external|gene=CCL20|entry=UPI000050D6B1|file=uniparc_CCL20_AND_database_facet_100_2025_11_11|idx=427	103	0.32671812	0
428	1	external	CCL20	UPI000050D6CB	uniparc_CCL20_AND_database_facet_100_2025_11_11	428	external|gene=CCL20|entry=UPI000050D6CB|file=uniparc_CCL20_AND_database_facet_100_2025_11_11|idx=428	69	0.959586	1
429	1	external	CCL20	UPI000050D6E8	uniparc_CCL20_AND_database_facet_100_2025_11_11	429	external|gene=CCL20|entry=UPI000050D6E8|file=uniparc_CCL20_AND_database_facet_100_2025_11_11|idx=429	202	0.8418408	1
430	1	external	CCL20	UPI000050D70E	uniparc_CCL20_AND_database_facet_100_2025_11_11	430	external|gene=CCL20|entry=UPI000050D70E|file=uniparc_CCL20_AND_database_facet_100_2025_11_11|idx=430	188	0.17506984	0
431	1	external	CCL20	UPI000050D712	uniparc_CCL20_AND_database_facet_100_2025_11_11	431	external|gene=CCL20|entry=UPI000050D712|file=uniparc_CCL20_AND_database_facet_100_2025_11_11|idx=431	162	0.72341514	1
432	1	external	CCL20	UPI000050D719	uniparc_CCL20_AND_database_facet_100_2025_11_11	432	external|gene=CCL20|entry=UPI000050D719|file=uniparc_CCL20_AND_database_facet_100_2025_11_11|idx=432	483	0.77040374	1
433	1	external	CCL20	UPI000050D71D	uniparc_CCL20_AND_database_facet_100_2025_11_11	433	external|gene=CCL20|entry=UPI000050D71D|file=uniparc_CCL20_AND_database_facet_100_2025_11_11|idx=433	161	0.81160736	1
434	1	external	CCL20	UPI000050D722	uniparc_CCL20_AND_database_facet_100_2025_11_11	434	external|gene=CCL20|entry=UPI000050D722|file=uniparc_CCL20_AND_database_facet_100_2025_11_11|idx=434	375	0.8308349	1
435	1	external	CCL20	UPI000050D725	uniparc_CCL20_AND_database_facet_100_2025_11_11	435	external|gene=CCL20|entry=UPI000050D725|file=uniparc_CCL20_AND_database_facet_100_2025_11_11|idx=435	302	0.7694144	1
436	1	external	CCL20	UPI000050D72B	uniparc_CCL20_AND_database_facet_100_2025_11_11	436	external|gene=CCL20|entry=UPI000050D72B|file=uniparc_CCL20_AND_database_facet_100_2025_11_11|idx=436	110	0.75241756	1
437	1	external	CCL20	UPI000050D741	uniparc_CCL20_AND_database_facet_100_2025_11_11	437	external|gene=CCL20|entry=UPI000050D741|file=uniparc_CCL20_AND_database_facet_100_2025_11_11|idx=437	163	0.8315429	1
438	1	external	CCL20	UPI000050D750	uniparc_CCL20_AND_database_facet_100_2025_11_11	438	external|gene=CCL20|entry=UPI000050D750|file=uniparc_CCL20_AND_database_facet_100_2025_11_11|idx=438	458	0.9638183	1
439	1	external	CCL20	UPI000050D75C	uniparc_CCL20_AND_database_facet_100_2025_11_11	439	external|gene=CCL20|entry=UPI000050D75C|file=uniparc_CCL20_AND_database_facet_100_2025_11_11|idx=439	132	0.87852573	1
440	1	external	CCL20	UPI000050D787	uniparc_CCL20_AND_database_facet_100_2025_11_11	440	external|gene=CCL20|entry=UPI000050D787|file=uniparc_CCL20_AND_database_facet_100_2025_11_11|idx=440	88	0.6534472	1
441	1	external	CCL20	UPI000050D788	uniparc_CCL20_AND_database_facet_100_2025_11_11	441	external|gene=CCL20|entry=UPI000050D788|file=uniparc_CCL20_AND_database_facet_100_2025_11_11|idx=441	121	0.9028265	1
442	1	external	CCL20	UPI000050D789	uniparc_CCL20_AND_database_facet_100_2025_11_11	442	external|gene=CCL20|entry=UPI000050D789|file=uniparc_CCL20_AND_database_facet_100_2025_11_11|idx=442	448	0.6197045	1
443	1	external	CCL20	UPI000050D78A	uniparc_CCL20_AND_database_facet_100_2025_11_11	443	external|gene=CCL20|entry=UPI000050D78A|file=uniparc_CCL20_AND_database_facet_100_2025_11_11|idx=443	92	0.86889297	1
444	1	external	CCL20	UPI000050D793	uniparc_CCL20_AND_database_facet_100_2025_11_11	444	external|gene=CCL20|entry=UPI000050D793|file=uniparc_CCL20_AND_database_facet_100_2025_11_11|idx=444	146	0.9277504	1
445	1	external	CCL20	UPI000050D79B	uniparc_CCL20_AND_database_facet_100_2025_11_11	445	external|gene=CCL20|entry=UPI000050D79B|file=uniparc_CCL20_AND_database_facet_100_2025_11_11|idx=445	87	0.9231335	1
446	1	external	CCL20	UPI000050D7AA	uniparc_CCL20_AND_database_facet_100_2025_11_11	446	external|gene=CCL20|entry=UPI000050D7AA|file=uniparc_CCL20_AND_database_facet_100_2025_11_11|idx=446	97	0.60659915	1
447	1	external	CCL20	UPI000050D7AB	uniparc_CCL20_AND_database_facet_100_2025_11_11	447	external|gene=CCL20|entry=UPI000050D7AB|file=uniparc_CCL20_AND_database_facet_100_2025_11_11|idx=447	124	0.94253343	1
448	1	external	CCL20	UPI000050D7BC	uniparc_CCL20_AND_database_facet_100_2025_11_11	448	external|gene=CCL20|entry=UPI000050D7BC|file=uniparc_CCL20_AND_database_facet_100_2025_11_11|idx=448	200	0.9990042	1
449	1	external	CCL20	UPI000050D7BE	uniparc_CCL20_AND_database_facet_100_2025_11_11	449	external|gene=CCL20|entry=UPI000050D7BE|file=uniparc_CCL20_AND_database_facet_100_2025_11_11|idx=449	306	0.32426295	0
450	1	external	CCL20	UPI000050D7C8	uniparc_CCL20_AND_database_facet_100_2025_11_11	450	external|gene=CCL20|entry=UPI000050D7C8|file=uniparc_CCL20_AND_database_facet_100_2025_11_11|idx=450	266	0.90350264	1
451	1	external	CCL20	UPI000050D801	uniparc_CCL20_AND_database_facet_100_2025_11_11	451	external|gene=CCL20|entry=UPI000050D801|file=uniparc_CCL20_AND_database_facet_100_2025_11_11|idx=451	416	0.96456325	1
452	1	external	CCL20	UPI000050D812	uniparc_CCL20_AND_database_facet_100_2025_11_11	452	external|gene=CCL20|entry=UPI000050D812|file=uniparc_CCL20_AND_database_facet_100_2025_11_11|idx=452	178	0.72074795	1
453	1	external	CCL20	UPI000050D81D	uniparc_CCL20_AND_database_facet_100_2025_11_11	453	external|gene=CCL20|entry=UPI000050D81D|file=uniparc_CCL20_AND_database_facet_100_2025_11_11|idx=453	147	0.986845	1
454	1	external	CCL20	UPI000050D828	uniparc_CCL20_AND_database_facet_100_2025_11_11	454	external|gene=CCL20|entry=UPI000050D828|file=uniparc_CCL20_AND_database_facet_100_2025_11_11|idx=454	124	0.94991606	1
455	1	external	CCL20	UPI000050D829	uniparc_CCL20_AND_database_facet_100_2025_11_11	455	external|gene=CCL20|entry=UPI000050D829|file=uniparc_CCL20_AND_database_facet_100_2025_11_11|idx=455	943	0.7034895	1
456	1	external	CCL20	UPI000050D834	uniparc_CCL20_AND_database_facet_100_2025_11_11	456	external|gene=CCL20|entry=UPI000050D834|file=uniparc_CCL20_AND_database_facet_100_2025_11_11|idx=456	36	0.5013398	1
457	1	external	CCL20	UPI000050D863	uniparc_CCL20_AND_database_facet_100_2025_11_11	457	external|gene=CCL20|entry=UPI000050D863|file=uniparc_CCL20_AND_database_facet_100_2025_11_11|idx=457	41	0.6162125	1
458	1	external	CCL20	UPI000050D882	uniparc_CCL20_AND_database_facet_100_2025_11_11	458	external|gene=CCL20|entry=UPI000050D882|file=uniparc_CCL20_AND_database_facet_100_2025_11_11|idx=458	332	0.7391368	1
459	1	external	CCL20	UPI000050D8B7	uniparc_CCL20_AND_database_facet_100_2025_11_11	459	external|gene=CCL20|entry=UPI000050D8B7|file=uniparc_CCL20_AND_database_facet_100_2025_11_11|idx=459	220	0.60249525	1
460	1	external	CCL20	UPI000050D8D2	uniparc_CCL20_AND_database_facet_100_2025_11_11	460	external|gene=CCL20|entry=UPI000050D8D2|file=uniparc_CCL20_AND_database_facet_100_2025_11_11|idx=460	337	0.96441865	1
461	1	external	CCL20	UPI000050D950	uniparc_CCL20_AND_database_facet_100_2025_11_11	461	external|gene=CCL20|entry=UPI000050D950|file=uniparc_CCL20_AND_database_facet_100_2025_11_11|idx=461	304	0.98363954	1
462	1	external	CCL20	UPI000050D96E	uniparc_CCL20_AND_database_facet_100_2025_11_11	462	external|gene=CCL20|entry=UPI000050D96E|file=uniparc_CCL20_AND_database_facet_100_2025_11_11|idx=462	354	0.90163904	1
463	1	external	CCL20	UPI000050D9B7	uniparc_CCL20_AND_database_facet_100_2025_11_11	463	external|gene=CCL20|entry=UPI000050D9B7|file=uniparc_CCL20_AND_database_facet_100_2025_11_11|idx=463	49	0.9284169	1
464	1	external	CCL20	UPI000050D9C0	uniparc_CCL20_AND_database_facet_100_2025_11_11	464	external|gene=CCL20|entry=UPI000050D9C0|file=uniparc_CCL20_AND_database_facet_100_2025_11_11|idx=464	222	0.491357	0
465	1	external	CCL20	UPI000050D9E1	uniparc_CCL20_AND_database_facet_100_2025_11_11	465	external|gene=CCL20|entry=UPI000050D9E1|file=uniparc_CCL20_AND_database_facet_100_2025_11_11|idx=465	280	0.885697	1
466	1	external	CCL20	UPI000050DA0B	uniparc_CCL20_AND_database_facet_100_2025_11_11	466	external|gene=CCL20|entry=UPI000050DA0B|file=uniparc_CCL20_AND_database_facet_100_2025_11_11|idx=466	223	0.9512581	1
467	1	external	CCL20	UPI000050DA0E	uniparc_CCL20_AND_database_facet_100_2025_11_11	467	external|gene=CCL20|entry=UPI000050DA0E|file=uniparc_CCL20_AND_database_facet_100_2025_11_11|idx=467	72	0.7019596	1
468	1	external	CCL20	UPI000050DA30	uniparc_CCL20_AND_database_facet_100_2025_11_11	468	external|gene=CCL20|entry=UPI000050DA30|file=uniparc_CCL20_AND_database_facet_100_2025_11_11|idx=468	126	0.7573688	1
469	1	external	CCL20	UPI000050DA66	uniparc_CCL20_AND_database_facet_100_2025_11_11	469	external|gene=CCL20|entry=UPI000050DA66|file=uniparc_CCL20_AND_database_facet_100_2025_11_11|idx=469	99	0.9008804	1
470	1	external	CCL20	UPI000050DA6B	uniparc_CCL20_AND_database_facet_100_2025_11_11	470	external|gene=CCL20|entry=UPI000050DA6B|file=uniparc_CCL20_AND_database_facet_100_2025_11_11|idx=470	229	0.47643134	0
471	1	external	CCL20	UPI000050DA70	uniparc_CCL20_AND_database_facet_100_2025_11_11	471	external|gene=CCL20|entry=UPI000050DA70|file=uniparc_CCL20_AND_database_facet_100_2025_11_11|idx=471	84	0.8452873	1
472	1	external	CCL20	UPI000050DA8C	uniparc_CCL20_AND_database_facet_100_2025_11_11	472	external|gene=CCL20|entry=UPI000050DA8C|file=uniparc_CCL20_AND_database_facet_100_2025_11_11|idx=472	79	0.9739058	1
473	1	external	CCL20	UPI000050DA9A	uniparc_CCL20_AND_database_facet_100_2025_11_11	473	external|gene=CCL20|entry=UPI000050DA9A|file=uniparc_CCL20_AND_database_facet_100_2025_11_11|idx=473	193	0.17898439	0
474	1	external	CCL20	UPI000050DA9C	uniparc_CCL20_AND_database_facet_100_2025_11_11	474	external|gene=CCL20|entry=UPI000050DA9C|file=uniparc_CCL20_AND_database_facet_100_2025_11_11|idx=474	251	0.62314934	1
475	1	external	CCL20	UPI000050DAC9	uniparc_CCL20_AND_database_facet_100_2025_11_11	475	external|gene=CCL20|entry=UPI000050DAC9|file=uniparc_CCL20_AND_database_facet_100_2025_11_11|idx=475	162	0.75174004	1
476	1	external	CCL20	UPI000050DACD	uniparc_CCL20_AND_database_facet_100_2025_11_11	476	external|gene=CCL20|entry=UPI000050DACD|file=uniparc_CCL20_AND_database_facet_100_2025_11_11|idx=476	77	0.4782486	0
477	1	external	CCL20	UPI000050DACF	uniparc_CCL20_AND_database_facet_100_2025_11_11	477	external|gene=CCL20|entry=UPI000050DACF|file=uniparc_CCL20_AND_database_facet_100_2025_11_11|idx=477	176	0.8573661	1
478	1	external	CCL20	UPI000050DAEB	uniparc_CCL20_AND_database_facet_100_2025_11_11	478	external|gene=CCL20|entry=UPI000050DAEB|file=uniparc_CCL20_AND_database_facet_100_2025_11_11|idx=478	106	0.8449717	1
479	1	external	CCL20	UPI000050DB11	uniparc_CCL20_AND_database_facet_100_2025_11_11	479	external|gene=CCL20|entry=UPI000050DB11|file=uniparc_CCL20_AND_database_facet_100_2025_11_11|idx=479	179	0.35470214	0
480	1	external	CCL20	UPI000050DB12	uniparc_CCL20_AND_database_facet_100_2025_11_11	480	external|gene=CCL20|entry=UPI000050DB12|file=uniparc_CCL20_AND_database_facet_100_2025_11_11|idx=480	91	0.19519617	0
481	1	external	CCL20	UPI000050DB13	uniparc_CCL20_AND_database_facet_100_2025_11_11	481	external|gene=CCL20|entry=UPI000050DB13|file=uniparc_CCL20_AND_database_facet_100_2025_11_11|idx=481	274	0.6850304	1
482	1	external	CCL20	UPI000050DB14	uniparc_CCL20_AND_database_facet_100_2025_11_11	482	external|gene=CCL20|entry=UPI000050DB14|file=uniparc_CCL20_AND_database_facet_100_2025_11_11|idx=482	211	0.5855213	1
483	1	external	CCL20	UPI000050DB17	uniparc_CCL20_AND_database_facet_100_2025_11_11	483	external|gene=CCL20|entry=UPI000050DB17|file=uniparc_CCL20_AND_database_facet_100_2025_11_11|idx=483	122	0.6973031	1
484	1	external	CCL20	UPI000050DB22	uniparc_CCL20_AND_database_facet_100_2025_11_11	484	external|gene=CCL20|entry=UPI000050DB22|file=uniparc_CCL20_AND_database_facet_100_2025_11_11|idx=484	88	0.8842204	1
485	1	external	CCL20	UPI000050DB4F	uniparc_CCL20_AND_database_facet_100_2025_11_11	485	external|gene=CCL20|entry=UPI000050DB4F|file=uniparc_CCL20_AND_database_facet_100_2025_11_11|idx=485	100	0.49964038	0
486	1	external	CCL20	UPI000050DB55	uniparc_CCL20_AND_database_facet_100_2025_11_11	486	external|gene=CCL20|entry=UPI000050DB55|file=uniparc_CCL20_AND_database_facet_100_2025_11_11|idx=486	281	0.50860107	1
487	1	external	CCL20	UPI000050DB6D	uniparc_CCL20_AND_database_facet_100_2025_11_11	487	external|gene=CCL20|entry=UPI000050DB6D|file=uniparc_CCL20_AND_database_facet_100_2025_11_11|idx=487	83	0.7575606	1
488	1	external	CCL20	UPI000050DB71	uniparc_CCL20_AND_database_facet_100_2025_11_11	488	external|gene=CCL20|entry=UPI000050DB71|file=uniparc_CCL20_AND_database_facet_100_2025_11_11|idx=488	136	0.609346	1
489	1	external	CCL20	UPI000050DB72	uniparc_CCL20_AND_database_facet_100_2025_11_11	489	external|gene=CCL20|entry=UPI000050DB72|file=uniparc_CCL20_AND_database_facet_100_2025_11_11|idx=489	108	0.7744107	1
490	1	external	CCL20	UPI000050DB85	uniparc_CCL20_AND_database_facet_100_2025_11_11	490	external|gene=CCL20|entry=UPI000050DB85|file=uniparc_CCL20_AND_database_facet_100_2025_11_11|idx=490	145	0.48287326	0
491	1	external	CCL20	UPI000050DB94	uniparc_CCL20_AND_database_facet_100_2025_11_11	491	external|gene=CCL20|entry=UPI000050DB94|file=uniparc_CCL20_AND_database_facet_100_2025_11_11|idx=491	256	0.9778049	1
492	1	external	CCL20	UPI000050DBA3	uniparc_CCL20_AND_database_facet_100_2025_11_11	492	external|gene=CCL20|entry=UPI000050DBA3|file=uniparc_CCL20_AND_database_facet_100_2025_11_11|idx=492	177	0.7555546	1
493	1	external	CCL20	UPI000050DBC5	uniparc_CCL20_AND_database_facet_100_2025_11_11	493	external|gene=CCL20|entry=UPI000050DBC5|file=uniparc_CCL20_AND_database_facet_100_2025_11_11|idx=493	446	0.82403445	1
494	1	external	CCL20	UPI000050DBE1	uniparc_CCL20_AND_database_facet_100_2025_11_11	494	external|gene=CCL20|entry=UPI000050DBE1|file=uniparc_CCL20_AND_database_facet_100_2025_11_11|idx=494	141	0.98421466	1
495	1	external	CCL20	UPI000050DBE2	uniparc_CCL20_AND_database_facet_100_2025_11_11	495	external|gene=CCL20|entry=UPI000050DBE2|file=uniparc_CCL20_AND_database_facet_100_2025_11_11|idx=495	135	0.7675159	1
496	1	external	CCL20	UPI000053FDD1	uniparc_CCL20_AND_database_facet_100_2025_11_11	496	external|gene=CCL20|entry=UPI000053FDD1|file=uniparc_CCL20_AND_database_facet_100_2025_11_11|idx=496	249	0.87644136	1
497	1	external	CCL20	UPI000053FDD4	uniparc_CCL20_AND_database_facet_100_2025_11_11	497	external|gene=CCL20|entry=UPI000053FDD4|file=uniparc_CCL20_AND_database_facet_100_2025_11_11|idx=497	120	0.72370553	1
498	1	external	CCL20	UPI000053FDD5	uniparc_CCL20_AND_database_facet_100_2025_11_11	498	external|gene=CCL20|entry=UPI000053FDD5|file=uniparc_CCL20_AND_database_facet_100_2025_11_11|idx=498	79	0.9208806	1
499	1	external	CCL20	UPI000053FDD7	uniparc_CCL20_AND_database_facet_100_2025_11_11	499	external|gene=CCL20|entry=UPI000053FDD7|file=uniparc_CCL20_AND_database_facet_100_2025_11_11|idx=499	130	0.56362814	1
500	1	external	CCL20	UPI000053FDD8	uniparc_CCL20_AND_database_facet_100_2025_11_11	500	external|gene=CCL20|entry=UPI000053FDD8|file=uniparc_CCL20_AND_database_facet_100_2025_11_11|idx=500	222	0.75206155	1
501	1	external	CCL20	UPI000053FDDB	uniparc_CCL20_AND_database_facet_100_2025_11_11	501	external|gene=CCL20|entry=UPI000053FDDB|file=uniparc_CCL20_AND_database_facet_100_2025_11_11|idx=501	151	0.97836775	1
502	1	external	CCL20	UPI000053FDED	uniparc_CCL20_AND_database_facet_100_2025_11_11	502	external|gene=CCL20|entry=UPI000053FDED|file=uniparc_CCL20_AND_database_facet_100_2025_11_11|idx=502	82	0.58818185	1
503	1	external	CCL20	UPI000054D238	uniparc_CCL20_AND_database_facet_100_2025_11_11	503	external|gene=CCL20|entry=UPI000054D238|file=uniparc_CCL20_AND_database_facet_100_2025_11_11|idx=503	60	0.6194877	1
504	1	external	CCL20	UPI0000575016	uniparc_CCL20_AND_database_facet_100_2025_11_11	504	external|gene=CCL20|entry=UPI0000575016|file=uniparc_CCL20_AND_database_facet_100_2025_11_11|idx=504	367	0.9584755	1
505	1	external	CCL20	UPI000057508D	uniparc_CCL20_AND_database_facet_100_2025_11_11	505	external|gene=CCL20|entry=UPI000057508D|file=uniparc_CCL20_AND_database_facet_100_2025_11_11|idx=505	160	0.5541942	1
506	1	external	CCL20	UPI0000575173	uniparc_CCL20_AND_database_facet_100_2025_11_11	506	external|gene=CCL20|entry=UPI0000575173|file=uniparc_CCL20_AND_database_facet_100_2025_11_11|idx=506	73	0.6752357	1
507	1	external	CCL20	UPI00005751AB	uniparc_CCL20_AND_database_facet_100_2025_11_11	507	external|gene=CCL20|entry=UPI00005751AB|file=uniparc_CCL20_AND_database_facet_100_2025_11_11|idx=507	182	0.94058573	1
508	1	external	CCL20	UPI00005752B5	uniparc_CCL20_AND_database_facet_100_2025_11_11	508	external|gene=CCL20|entry=UPI00005752B5|file=uniparc_CCL20_AND_database_facet_100_2025_11_11|idx=508	320	0.94292927	1
509	1	external	CCL20	UPI000057538F	uniparc_CCL20_AND_database_facet_100_2025_11_11	509	external|gene=CCL20|entry=UPI000057538F|file=uniparc_CCL20_AND_database_facet_100_2025_11_11|idx=509	194	0.9415962	1
510	1	external	CCL20	UPI00005753B7	uniparc_CCL20_AND_database_facet_100_2025_11_11	510	external|gene=CCL20|entry=UPI00005753B7|file=uniparc_CCL20_AND_database_facet_100_2025_11_11|idx=510	60	0.7784438	1
511	1	external	CCL20	UPI0000575496	uniparc_CCL20_AND_database_facet_100_2025_11_11	511	external|gene=CCL20|entry=UPI0000575496|file=uniparc_CCL20_AND_database_facet_100_2025_11_11|idx=511	179	0.8956742	1
512	1	external	CCL20	UPI000057549E	uniparc_CCL20_AND_database_facet_100_2025_11_11	512	external|gene=CCL20|entry=UPI000057549E|file=uniparc_CCL20_AND_database_facet_100_2025_11_11|idx=512	66	0.9103285	1
513	1	external	CCL20	UPI00005754F5	uniparc_CCL20_AND_database_facet_100_2025_11_11	513	external|gene=CCL20|entry=UPI00005754F5|file=uniparc_CCL20_AND_database_facet_100_2025_11_11|idx=513	233	0.839503	1
514	1	external	CCL20	UPI000057570B	uniparc_CCL20_AND_database_facet_100_2025_11_11	514	external|gene=CCL20|entry=UPI000057570B|file=uniparc_CCL20_AND_database_facet_100_2025_11_11|idx=514	249	0.60650605	1
515	1	external	CCL20	UPI000057575A	uniparc_CCL20_AND_database_facet_100_2025_11_11	515	external|gene=CCL20|entry=UPI000057575A|file=uniparc_CCL20_AND_database_facet_100_2025_11_11|idx=515	104	0.97641844	1
516	1	external	CCL20	UPI000057576C	uniparc_CCL20_AND_database_facet_100_2025_11_11	516	external|gene=CCL20|entry=UPI000057576C|file=uniparc_CCL20_AND_database_facet_100_2025_11_11|idx=516	74	0.7174862	1
517	1	external	CCL20	UPI000057576E	uniparc_CCL20_AND_database_facet_100_2025_11_11	517	external|gene=CCL20|entry=UPI000057576E|file=uniparc_CCL20_AND_database_facet_100_2025_11_11|idx=517	179	0.90416306	1
518	1	external	CCL20	UPI0000575814	uniparc_CCL20_AND_database_facet_100_2025_11_11	518	external|gene=CCL20|entry=UPI0000575814|file=uniparc_CCL20_AND_database_facet_100_2025_11_11|idx=518	141	0.53625953	1
519	1	external	CCL20	UPI0000575824	uniparc_CCL20_AND_database_facet_100_2025_11_11	519	external|gene=CCL20|entry=UPI0000575824|file=uniparc_CCL20_AND_database_facet_100_2025_11_11|idx=519	91	0.97491425	1
520	1	external	CCL20	UPI0000575996	uniparc_CCL20_AND_database_facet_100_2025_11_11	520	external|gene=CCL20|entry=UPI0000575996|file=uniparc_CCL20_AND_database_facet_100_2025_11_11|idx=520	170	0.8338447	1
521	1	external	CCL20	UPI00005759FD	uniparc_CCL20_AND_database_facet_100_2025_11_11	521	external|gene=CCL20|entry=UPI00005759FD|file=uniparc_CCL20_AND_database_facet_100_2025_11_11|idx=521	93	0.4630905	0
522	1	external	CCL20	UPI0000575AFF	uniparc_CCL20_AND_database_facet_100_2025_11_11	522	external|gene=CCL20|entry=UPI0000575AFF|file=uniparc_CCL20_AND_database_facet_100_2025_11_11|idx=522	376	0.98739064	1
523	1	external	CCL20	UPI0000575B07	uniparc_CCL20_AND_database_facet_100_2025_11_11	523	external|gene=CCL20|entry=UPI0000575B07|file=uniparc_CCL20_AND_database_facet_100_2025_11_11|idx=523	165	0.9590477	1
524	1	external	CCL20	UPI0000575B3C	uniparc_CCL20_AND_database_facet_100_2025_11_11	524	external|gene=CCL20|entry=UPI0000575B3C|file=uniparc_CCL20_AND_database_facet_100_2025_11_11|idx=524	114	0.99193645	1
525	1	external	CCL20	UPI0000575C0F	uniparc_CCL20_AND_database_facet_100_2025_11_11	525	external|gene=CCL20|entry=UPI0000575C0F|file=uniparc_CCL20_AND_database_facet_100_2025_11_11|idx=525	157	0.9550119	1
526	1	external	CCL20	UPI0000575C13	uniparc_CCL20_AND_database_facet_100_2025_11_11	526	external|gene=CCL20|entry=UPI0000575C13|file=uniparc_CCL20_AND_database_facet_100_2025_11_11|idx=526	308	0.93664306	1
527	1	external	CCL20	UPI0000575C83	uniparc_CCL20_AND_database_facet_100_2025_11_11	527	external|gene=CCL20|entry=UPI0000575C83|file=uniparc_CCL20_AND_database_facet_100_2025_11_11|idx=527	63	0.83449215	1
528	1	external	CCL20	UPI0000575C8D	uniparc_CCL20_AND_database_facet_100_2025_11_11	528	external|gene=CCL20|entry=UPI0000575C8D|file=uniparc_CCL20_AND_database_facet_100_2025_11_11|idx=528	30	0.31190696	0
529	1	external	CCL20	UPI0000575C95	uniparc_CCL20_AND_database_facet_100_2025_11_11	529	external|gene=CCL20|entry=UPI0000575C95|file=uniparc_CCL20_AND_database_facet_100_2025_11_11|idx=529	156	0.55753464	1
530	1	external	CCL20	UPI0000575CE5	uniparc_CCL20_AND_database_facet_100_2025_11_11	530	external|gene=CCL20|entry=UPI0000575CE5|file=uniparc_CCL20_AND_database_facet_100_2025_11_11|idx=530	189	0.25895423	0
531	1	external	CCL20	UPI0000575D3E	uniparc_CCL20_AND_database_facet_100_2025_11_11	531	external|gene=CCL20|entry=UPI0000575D3E|file=uniparc_CCL20_AND_database_facet_100_2025_11_11|idx=531	415	0.91942537	1
532	1	external	CCL20	UPI0000575DC0	uniparc_CCL20_AND_database_facet_100_2025_11_11	532	external|gene=CCL20|entry=UPI0000575DC0|file=uniparc_CCL20_AND_database_facet_100_2025_11_11|idx=532	108	0.8733328	1
533	1	external	CCL20	UPI0000575E7A	uniparc_CCL20_AND_database_facet_100_2025_11_11	533	external|gene=CCL20|entry=UPI0000575E7A|file=uniparc_CCL20_AND_database_facet_100_2025_11_11|idx=533	404	0.9759496	1
534	1	external	CCL20	UPI0000575E82	uniparc_CCL20_AND_database_facet_100_2025_11_11	534	external|gene=CCL20|entry=UPI0000575E82|file=uniparc_CCL20_AND_database_facet_100_2025_11_11|idx=534	151	0.9991159	1
535	1	external	CCL20	UPI0000575E95	uniparc_CCL20_AND_database_facet_100_2025_11_11	535	external|gene=CCL20|entry=UPI0000575E95|file=uniparc_CCL20_AND_database_facet_100_2025_11_11|idx=535	211	0.8302426	1
536	1	external	CCL20	UPI0000575E9E	uniparc_CCL20_AND_database_facet_100_2025_11_11	536	external|gene=CCL20|entry=UPI0000575E9E|file=uniparc_CCL20_AND_database_facet_100_2025_11_11|idx=536	182	0.848616	1
537	1	external	CCL20	UPI0000575F80	uniparc_CCL20_AND_database_facet_100_2025_11_11	537	external|gene=CCL20|entry=UPI0000575F80|file=uniparc_CCL20_AND_database_facet_100_2025_11_11|idx=537	155	0.8251278	1
538	1	external	CCL20	UPI0000575FF7	uniparc_CCL20_AND_database_facet_100_2025_11_11	538	external|gene=CCL20|entry=UPI0000575FF7|file=uniparc_CCL20_AND_database_facet_100_2025_11_11|idx=538	187	0.31329995	0
539	1	external	CCL20	UPI000057601B	uniparc_CCL20_AND_database_facet_100_2025_11_11	539	external|gene=CCL20|entry=UPI000057601B|file=uniparc_CCL20_AND_database_facet_100_2025_11_11|idx=539	156	0.8077762	1
540	1	external	CCL20	UPI000057601E	uniparc_CCL20_AND_database_facet_100_2025_11_11	540	external|gene=CCL20|entry=UPI000057601E|file=uniparc_CCL20_AND_database_facet_100_2025_11_11|idx=540	231	0.83807987	1
541	1	external	CCL20	UPI000057608C	uniparc_CCL20_AND_database_facet_100_2025_11_11	541	external|gene=CCL20|entry=UPI000057608C|file=uniparc_CCL20_AND_database_facet_100_2025_11_11|idx=541	333	0.86388916	1
542	1	external	CCL20	UPI00005760B5	uniparc_CCL20_AND_database_facet_100_2025_11_11	542	external|gene=CCL20|entry=UPI00005760B5|file=uniparc_CCL20_AND_database_facet_100_2025_11_11|idx=542	284	0.8196428	1
543	1	external	CCL20	UPI0000576151	uniparc_CCL20_AND_database_facet_100_2025_11_11	543	external|gene=CCL20|entry=UPI0000576151|file=uniparc_CCL20_AND_database_facet_100_2025_11_11|idx=543	96	0.227162	0
544	1	external	CCL20	UPI0000576155	uniparc_CCL20_AND_database_facet_100_2025_11_11	544	external|gene=CCL20|entry=UPI0000576155|file=uniparc_CCL20_AND_database_facet_100_2025_11_11|idx=544	150	0.8106848	1
545	1	external	CCL20	UPI0000576158	uniparc_CCL20_AND_database_facet_100_2025_11_11	545	external|gene=CCL20|entry=UPI0000576158|file=uniparc_CCL20_AND_database_facet_100_2025_11_11|idx=545	147	0.8810874	1
546	1	external	CCL20	UPI00005761DA	uniparc_CCL20_AND_database_facet_100_2025_11_11	546	external|gene=CCL20|entry=UPI00005761DA|file=uniparc_CCL20_AND_database_facet_100_2025_11_11|idx=546	55	0.5738807	1
547	1	external	CCL20	UPI00005761E1	uniparc_CCL20_AND_database_facet_100_2025_11_11	547	external|gene=CCL20|entry=UPI00005761E1|file=uniparc_CCL20_AND_database_facet_100_2025_11_11|idx=547	253	0.93616194	1
548	1	external	CCL20	UPI00005761EA	uniparc_CCL20_AND_database_facet_100_2025_11_11	548	external|gene=CCL20|entry=UPI00005761EA|file=uniparc_CCL20_AND_database_facet_100_2025_11_11|idx=548	81	0.7970596	1
549	1	external	CCL20	UPI00005761EF	uniparc_CCL20_AND_database_facet_100_2025_11_11	549	external|gene=CCL20|entry=UPI00005761EF|file=uniparc_CCL20_AND_database_facet_100_2025_11_11|idx=549	474	0.9308842	1
550	1	external	CCL20	UPI0000576236	uniparc_CCL20_AND_database_facet_100_2025_11_11	550	external|gene=CCL20|entry=UPI0000576236|file=uniparc_CCL20_AND_database_facet_100_2025_11_11|idx=550	156	0.9989887	1
551	1	external	CCL20	UPI00006D5D24	uniparc_CCL20_AND_database_facet_100_2025_11_11	551	external|gene=CCL20|entry=UPI00006D5D24|file=uniparc_CCL20_AND_database_facet_100_2025_11_11|idx=551	96	0.9999113	1
552	1	external	CCL20	UPI0000D62D0F	uniparc_CCL20_AND_database_facet_100_2025_11_11	552	external|gene=CCL20|entry=UPI0000D62D0F|file=uniparc_CCL20_AND_database_facet_100_2025_11_11|idx=552	103	0.9999844	1
553	1	external	CCL20	UPI0000D891E3	uniparc_CCL20_AND_database_facet_100_2025_11_11	553	external|gene=CCL20|entry=UPI0000D891E3|file=uniparc_CCL20_AND_database_facet_100_2025_11_11|idx=553	245	0.51232535	1
554	1	external	CCL20	UPI0000E31C28	uniparc_CCL20_AND_database_facet_100_2025_11_11	554	external|gene=CCL20|entry=UPI0000E31C28|file=uniparc_CCL20_AND_database_facet_100_2025_11_11|idx=554	96	0.99997246	1
555	1	external	CCL20	UPI0000E82665	uniparc_CCL20_AND_database_facet_100_2025_11_11	555	external|gene=CCL20|entry=UPI0000E82665|file=uniparc_CCL20_AND_database_facet_100_2025_11_11|idx=555	464	0.94114965	1
556	1	external	CCL20	UPI0000E8AB6E	uniparc_CCL20_AND_database_facet_100_2025_11_11	556	external|gene=CCL20|entry=UPI0000E8AB6E|file=uniparc_CCL20_AND_database_facet_100_2025_11_11|idx=556	211	0.9930722	1
557	1	external	CCL20	UPI0000E8AC66	uniparc_CCL20_AND_database_facet_100_2025_11_11	557	external|gene=CCL20|entry=UPI0000E8AC66|file=uniparc_CCL20_AND_database_facet_100_2025_11_11|idx=557	488	0.93968225	1
558	1	external	CCL20	UPI0000EB12FC	uniparc_CCL20_AND_database_facet_100_2025_11_11	558	external|gene=CCL20|entry=UPI0000EB12FC|file=uniparc_CCL20_AND_database_facet_100_2025_11_11|idx=558	98	0.9999596	1
559	1	external	CCL20	UPI0000F5A2F3	uniparc_CCL20_AND_database_facet_100_2025_11_11	559	external|gene=CCL20|entry=UPI0000F5A2F3|file=uniparc_CCL20_AND_database_facet_100_2025_11_11|idx=559	96	0.99995804	1
560	1	external	CCL20	UPI000155E6B1	uniparc_CCL20_AND_database_facet_100_2025_11_11	560	external|gene=CCL20|entry=UPI000155E6B1|file=uniparc_CCL20_AND_database_facet_100_2025_11_11|idx=560	96	0.99985075	1
561	1	external	CCL20	UPI00015A915F	uniparc_CCL20_AND_database_facet_100_2025_11_11	561	external|gene=CCL20|entry=UPI00015A915F|file=uniparc_CCL20_AND_database_facet_100_2025_11_11|idx=561	97	0.9999932	1
562	1	external	CCL20	UPI00015A9160	uniparc_CCL20_AND_database_facet_100_2025_11_11	562	external|gene=CCL20|entry=UPI00015A9160|file=uniparc_CCL20_AND_database_facet_100_2025_11_11|idx=562	97	0.9999963	1
563	1	external	CCL20	UPI0001608984	uniparc_CCL20_AND_database_facet_100_2025_11_11	563	external|gene=CCL20|entry=UPI0001608984|file=uniparc_CCL20_AND_database_facet_100_2025_11_11|idx=563	133	0.99257094	1
564	1	external	CCL20	UPI000179F5B6	uniparc_CCL20_AND_database_facet_100_2025_11_11	564	external|gene=CCL20|entry=UPI000179F5B6|file=uniparc_CCL20_AND_database_facet_100_2025_11_11|idx=564	97	0.9996488	1
565	1	external	CCL20	UPI000181F70A	uniparc_CCL20_AND_database_facet_100_2025_11_11	565	external|gene=CCL20|entry=UPI000181F70A|file=uniparc_CCL20_AND_database_facet_100_2025_11_11|idx=565	105	0.99989164	1
566	1	external	CCL20	UPI000181F8FA	uniparc_CCL20_AND_database_facet_100_2025_11_11	566	external|gene=CCL20|entry=UPI000181F8FA|file=uniparc_CCL20_AND_database_facet_100_2025_11_11|idx=566	113	0.9998448	1
567	1	external	CCL20	UPI000184F135	uniparc_CCL20_AND_database_facet_100_2025_11_11	567	external|gene=CCL20|entry=UPI000184F135|file=uniparc_CCL20_AND_database_facet_100_2025_11_11|idx=567	97	0.9996916	1
568	1	external	CCL20	UPI0001874026	uniparc_CCL20_AND_database_facet_100_2025_11_11	568	external|gene=CCL20|entry=UPI0001874026|file=uniparc_CCL20_AND_database_facet_100_2025_11_11|idx=568	174	0.98958534	1
569	1	external	CCL20	UPI0001874266	uniparc_CCL20_AND_database_facet_100_2025_11_11	569	external|gene=CCL20|entry=UPI0001874266|file=uniparc_CCL20_AND_database_facet_100_2025_11_11|idx=569	320	0.62630135	1
570	1	external	CCL20	UPI0001917953	uniparc_CCL20_AND_database_facet_100_2025_11_11	570	external|gene=CCL20|entry=UPI0001917953|file=uniparc_CCL20_AND_database_facet_100_2025_11_11|idx=570	98	0.9999827	1
571	1	external	CCL20	UPI00019179A7	uniparc_CCL20_AND_database_facet_100_2025_11_11	571	external|gene=CCL20|entry=UPI00019179A7|file=uniparc_CCL20_AND_database_facet_100_2025_11_11|idx=571	74	0.99931085	1
572	1	external	CCL20	UPI0001917CAB	uniparc_CCL20_AND_database_facet_100_2025_11_11	572	external|gene=CCL20|entry=UPI0001917CAB|file=uniparc_CCL20_AND_database_facet_100_2025_11_11|idx=572	105	0.9982912	1
573	1	external	CCL20	UPI0001917D15	uniparc_CCL20_AND_database_facet_100_2025_11_11	573	external|gene=CCL20|entry=UPI0001917D15|file=uniparc_CCL20_AND_database_facet_100_2025_11_11|idx=573	97	0.9999503	1
574	1	external	CCL20	UPI0001917D35	uniparc_CCL20_AND_database_facet_100_2025_11_11	574	external|gene=CCL20|entry=UPI0001917D35|file=uniparc_CCL20_AND_database_facet_100_2025_11_11|idx=574	105	0.9979808	1
575	1	external	CCL20	UPI000198A6C8	uniparc_CCL20_AND_database_facet_100_2025_11_11	575	external|gene=CCL20|entry=UPI000198A6C8|file=uniparc_CCL20_AND_database_facet_100_2025_11_11|idx=575	100	0.9997148	1
576	1	external	CCL20	UPI000198A963	uniparc_CCL20_AND_database_facet_100_2025_11_11	576	external|gene=CCL20|entry=UPI000198A963|file=uniparc_CCL20_AND_database_facet_100_2025_11_11|idx=576	126	0.9858256	1
577	1	external	CCL20	UPI000198AB2D	uniparc_CCL20_AND_database_facet_100_2025_11_11	577	external|gene=CCL20|entry=UPI000198AB2D|file=uniparc_CCL20_AND_database_facet_100_2025_11_11|idx=577	101	0.99893004	1
578	1	external	CCL20	UPI000198ABE6	uniparc_CCL20_AND_database_facet_100_2025_11_11	578	external|gene=CCL20|entry=UPI000198ABE6|file=uniparc_CCL20_AND_database_facet_100_2025_11_11|idx=578	101	0.99891937	1
579	1	external	CCL20	UPI00019DB3D1	uniparc_CCL20_AND_database_facet_100_2025_11_11	579	external|gene=CCL20|entry=UPI00019DB3D1|file=uniparc_CCL20_AND_database_facet_100_2025_11_11|idx=579	105	0.99995494	1
580	1	external	CCL20	UPI00019DB4F8	uniparc_CCL20_AND_database_facet_100_2025_11_11	580	external|gene=CCL20|entry=UPI00019DB4F8|file=uniparc_CCL20_AND_database_facet_100_2025_11_11|idx=580	102	0.9999913	1
581	1	external	CCL20	UPI0001AF2F1D	uniparc_CCL20_AND_database_facet_100_2025_11_11	581	external|gene=CCL20|entry=UPI0001AF2F1D|file=uniparc_CCL20_AND_database_facet_100_2025_11_11|idx=581	543	0.68548924	1
582	1	external	CCL20	UPI0001AF2F1E	uniparc_CCL20_AND_database_facet_100_2025_11_11	582	external|gene=CCL20|entry=UPI0001AF2F1E|file=uniparc_CCL20_AND_database_facet_100_2025_11_11|idx=582	200	0.1832132	0
583	1	external	CCL20	UPI0001AF2F1F	uniparc_CCL20_AND_database_facet_100_2025_11_11	583	external|gene=CCL20|entry=UPI0001AF2F1F|file=uniparc_CCL20_AND_database_facet_100_2025_11_11|idx=583	452	0.91041553	1
584	1	external	CCL20	UPI0001AF320E	uniparc_CCL20_AND_database_facet_100_2025_11_11	584	external|gene=CCL20|entry=UPI0001AF320E|file=uniparc_CCL20_AND_database_facet_100_2025_11_11|idx=584	202	0.9780318	1
585	1	external	CCL20	UPI0001AF32A5	uniparc_CCL20_AND_database_facet_100_2025_11_11	585	external|gene=CCL20|entry=UPI0001AF32A5|file=uniparc_CCL20_AND_database_facet_100_2025_11_11|idx=585	135	0.58227473	1
586	1	external	CCL20	UPI0001AF390A	uniparc_CCL20_AND_database_facet_100_2025_11_11	586	external|gene=CCL20|entry=UPI0001AF390A|file=uniparc_CCL20_AND_database_facet_100_2025_11_11|idx=586	281	0.82480294	1
587	1	external	CCL20	UPI0001AF4CFA	uniparc_CCL20_AND_database_facet_100_2025_11_11	587	external|gene=CCL20|entry=UPI0001AF4CFA|file=uniparc_CCL20_AND_database_facet_100_2025_11_11|idx=587	62	0.0060828906	0
588	1	external	CCL20	UPI0001AF50C3	uniparc_CCL20_AND_database_facet_100_2025_11_11	588	external|gene=CCL20|entry=UPI0001AF50C3|file=uniparc_CCL20_AND_database_facet_100_2025_11_11|idx=588	118	0.83253133	1
589	1	external	CCL20	UPI0001AF510B	uniparc_CCL20_AND_database_facet_100_2025_11_11	589	external|gene=CCL20|entry=UPI0001AF510B|file=uniparc_CCL20_AND_database_facet_100_2025_11_11|idx=589	354	0.8958944	1
590	1	external	CCL20	UPI0001AF539A	uniparc_CCL20_AND_database_facet_100_2025_11_11	590	external|gene=CCL20|entry=UPI0001AF539A|file=uniparc_CCL20_AND_database_facet_100_2025_11_11|idx=590	117	0.9460043	1
591	1	external	CCL20	UPI0001AF598E	uniparc_CCL20_AND_database_facet_100_2025_11_11	591	external|gene=CCL20|entry=UPI0001AF598E|file=uniparc_CCL20_AND_database_facet_100_2025_11_11|idx=591	177	0.7519132	1
592	1	external	CCL20	UPI0001AF5F96	uniparc_CCL20_AND_database_facet_100_2025_11_11	592	external|gene=CCL20|entry=UPI0001AF5F96|file=uniparc_CCL20_AND_database_facet_100_2025_11_11|idx=592	175	0.8790509	1
593	1	external	CCL20	UPI0001AF635A	uniparc_CCL20_AND_database_facet_100_2025_11_11	593	external|gene=CCL20|entry=UPI0001AF635A|file=uniparc_CCL20_AND_database_facet_100_2025_11_11|idx=593	122	0.80762947	1
594	1	external	CCL20	UPI0001BC89BB	uniparc_CCL20_AND_database_facet_100_2025_11_11	594	external|gene=CCL20|entry=UPI0001BC89BB|file=uniparc_CCL20_AND_database_facet_100_2025_11_11|idx=594	397	0.9211057	1
595	1	external	CCL20	UPI0001BC89BE	uniparc_CCL20_AND_database_facet_100_2025_11_11	595	external|gene=CCL20|entry=UPI0001BC89BE|file=uniparc_CCL20_AND_database_facet_100_2025_11_11|idx=595	128	0.5830192	1
596	1	external	CCL20	UPI0001BC8B0E	uniparc_CCL20_AND_database_facet_100_2025_11_11	596	external|gene=CCL20|entry=UPI0001BC8B0E|file=uniparc_CCL20_AND_database_facet_100_2025_11_11|idx=596	172	0.88274115	1
597	1	external	CCL20	UPI0001BC8B41	uniparc_CCL20_AND_database_facet_100_2025_11_11	597	external|gene=CCL20|entry=UPI0001BC8B41|file=uniparc_CCL20_AND_database_facet_100_2025_11_11|idx=597	110	0.99593747	1
598	1	external	CCL20	UPI0001BC8B59	uniparc_CCL20_AND_database_facet_100_2025_11_11	598	external|gene=CCL20|entry=UPI0001BC8B59|file=uniparc_CCL20_AND_database_facet_100_2025_11_11|idx=598	247	0.984429	1
599	1	external	CCL20	UPI0001BC8C26	uniparc_CCL20_AND_database_facet_100_2025_11_11	599	external|gene=CCL20|entry=UPI0001BC8C26|file=uniparc_CCL20_AND_database_facet_100_2025_11_11|idx=599	113	0.99782556	1
600	1	external	CCL20	UPI0001BC8CEF	uniparc_CCL20_AND_database_facet_100_2025_11_11	600	external|gene=CCL20|entry=UPI0001BC8CEF|file=uniparc_CCL20_AND_database_facet_100_2025_11_11|idx=600	102	0.99308175	1
601	1	external	CCL20	UPI0001BC8CF8	uniparc_CCL20_AND_database_facet_100_2025_11_11	601	external|gene=CCL20|entry=UPI0001BC8CF8|file=uniparc_CCL20_AND_database_facet_100_2025_11_11|idx=601	606	0.6963808	1
602	1	external	CCL20	UPI0001BC8EFE	uniparc_CCL20_AND_database_facet_100_2025_11_11	602	external|gene=CCL20|entry=UPI0001BC8EFE|file=uniparc_CCL20_AND_database_facet_100_2025_11_11|idx=602	195	0.75611407	1
603	1	external	CCL20	UPI0001BC8F1A	uniparc_CCL20_AND_database_facet_100_2025_11_11	603	external|gene=CCL20|entry=UPI0001BC8F1A|file=uniparc_CCL20_AND_database_facet_100_2025_11_11|idx=603	251	0.8608153	1
604	1	external	CCL20	UPI0001BC8F9B	uniparc_CCL20_AND_database_facet_100_2025_11_11	604	external|gene=CCL20|entry=UPI0001BC8F9B|file=uniparc_CCL20_AND_database_facet_100_2025_11_11|idx=604	554	0.98471606	1
605	1	external	CCL20	UPI0001BC8FF8	uniparc_CCL20_AND_database_facet_100_2025_11_11	605	external|gene=CCL20|entry=UPI0001BC8FF8|file=uniparc_CCL20_AND_database_facet_100_2025_11_11|idx=605	177	0.8666711	1
606	1	external	CCL20	UPI0001BC9145	uniparc_CCL20_AND_database_facet_100_2025_11_11	606	external|gene=CCL20|entry=UPI0001BC9145|file=uniparc_CCL20_AND_database_facet_100_2025_11_11|idx=606	161	0.881845	1
607	1	external	CCL20	UPI0001BC916E	uniparc_CCL20_AND_database_facet_100_2025_11_11	607	external|gene=CCL20|entry=UPI0001BC916E|file=uniparc_CCL20_AND_database_facet_100_2025_11_11|idx=607	276	0.8370516	1
608	1	external	CCL20	UPI0001BC917D	uniparc_CCL20_AND_database_facet_100_2025_11_11	608	external|gene=CCL20|entry=UPI0001BC917D|file=uniparc_CCL20_AND_database_facet_100_2025_11_11|idx=608	197	0.99502856	1
609	1	external	CCL20	UPI0001BC91B7	uniparc_CCL20_AND_database_facet_100_2025_11_11	609	external|gene=CCL20|entry=UPI0001BC91B7|file=uniparc_CCL20_AND_database_facet_100_2025_11_11|idx=609	76	0.99895835	1
610	1	external	CCL20	UPI0001BC92D0	uniparc_CCL20_AND_database_facet_100_2025_11_11	610	external|gene=CCL20|entry=UPI0001BC92D0|file=uniparc_CCL20_AND_database_facet_100_2025_11_11|idx=610	335	0.94026554	1
611	1	external	CCL20	UPI0001BC92FC	uniparc_CCL20_AND_database_facet_100_2025_11_11	611	external|gene=CCL20|entry=UPI0001BC92FC|file=uniparc_CCL20_AND_database_facet_100_2025_11_11|idx=611	89	0.45992598	0
612	1	external	CCL20	UPI0001BC94EC	uniparc_CCL20_AND_database_facet_100_2025_11_11	612	external|gene=CCL20|entry=UPI0001BC94EC|file=uniparc_CCL20_AND_database_facet_100_2025_11_11|idx=612	386	0.99999964	1
613	1	external	CCL20	UPI0001BC98F1	uniparc_CCL20_AND_database_facet_100_2025_11_11	613	external|gene=CCL20|entry=UPI0001BC98F1|file=uniparc_CCL20_AND_database_facet_100_2025_11_11|idx=613	130	0.99607444	1
614	1	external	CCL20	UPI0001BC9A61	uniparc_CCL20_AND_database_facet_100_2025_11_11	614	external|gene=CCL20|entry=UPI0001BC9A61|file=uniparc_CCL20_AND_database_facet_100_2025_11_11|idx=614	315	0.8906125	1
615	1	external	CCL20	UPI0001BC9AC4	uniparc_CCL20_AND_database_facet_100_2025_11_11	615	external|gene=CCL20|entry=UPI0001BC9AC4|file=uniparc_CCL20_AND_database_facet_100_2025_11_11|idx=615	175	0.9151546	1
616	1	external	CCL20	UPI0001BC9B3A	uniparc_CCL20_AND_database_facet_100_2025_11_11	616	external|gene=CCL20|entry=UPI0001BC9B3A|file=uniparc_CCL20_AND_database_facet_100_2025_11_11|idx=616	66	0.9981622	1
617	1	external	CCL20	UPI0001BC9CD5	uniparc_CCL20_AND_database_facet_100_2025_11_11	617	external|gene=CCL20|entry=UPI0001BC9CD5|file=uniparc_CCL20_AND_database_facet_100_2025_11_11|idx=617	248	0.84559274	1
618	1	external	CCL20	UPI0001BC9D0D	uniparc_CCL20_AND_database_facet_100_2025_11_11	618	external|gene=CCL20|entry=UPI0001BC9D0D|file=uniparc_CCL20_AND_database_facet_100_2025_11_11|idx=618	249	0.44596907	0
619	1	external	CCL20	UPI0001BC9EC2	uniparc_CCL20_AND_database_facet_100_2025_11_11	619	external|gene=CCL20|entry=UPI0001BC9EC2|file=uniparc_CCL20_AND_database_facet_100_2025_11_11|idx=619	254	0.67505187	1
620	1	external	CCL20	UPI0001BCA01B	uniparc_CCL20_AND_database_facet_100_2025_11_11	620	external|gene=CCL20|entry=UPI0001BCA01B|file=uniparc_CCL20_AND_database_facet_100_2025_11_11|idx=620	410	0.8363748	1
621	1	external	CCL20	UPI0001BCA03D	uniparc_CCL20_AND_database_facet_100_2025_11_11	621	external|gene=CCL20|entry=UPI0001BCA03D|file=uniparc_CCL20_AND_database_facet_100_2025_11_11|idx=621	112	0.85612917	1
622	1	external	CCL20	UPI0001BCA043	uniparc_CCL20_AND_database_facet_100_2025_11_11	622	external|gene=CCL20|entry=UPI0001BCA043|file=uniparc_CCL20_AND_database_facet_100_2025_11_11|idx=622	147	0.7870014	1
623	1	external	CCL20	UPI0001BCA055	uniparc_CCL20_AND_database_facet_100_2025_11_11	623	external|gene=CCL20|entry=UPI0001BCA055|file=uniparc_CCL20_AND_database_facet_100_2025_11_11|idx=623	83	0.9428981	1
624	1	external	CCL20	UPI0001BCA091	uniparc_CCL20_AND_database_facet_100_2025_11_11	624	external|gene=CCL20|entry=UPI0001BCA091|file=uniparc_CCL20_AND_database_facet_100_2025_11_11|idx=624	225	0.6390817	1
625	1	external	CCL20	UPI0001BCA0CD	uniparc_CCL20_AND_database_facet_100_2025_11_11	625	external|gene=CCL20|entry=UPI0001BCA0CD|file=uniparc_CCL20_AND_database_facet_100_2025_11_11|idx=625	193	0.98571056	1
626	1	external	CCL20	UPI0001BCA19C	uniparc_CCL20_AND_database_facet_100_2025_11_11	626	external|gene=CCL20|entry=UPI0001BCA19C|file=uniparc_CCL20_AND_database_facet_100_2025_11_11|idx=626	326	0.49804428	0
627	1	external	CCL20	UPI0001BCA1C6	uniparc_CCL20_AND_database_facet_100_2025_11_11	627	external|gene=CCL20|entry=UPI0001BCA1C6|file=uniparc_CCL20_AND_database_facet_100_2025_11_11|idx=627	166	0.4195217	0
628	1	external	CCL20	UPI0001BCA1CB	uniparc_CCL20_AND_database_facet_100_2025_11_11	628	external|gene=CCL20|entry=UPI0001BCA1CB|file=uniparc_CCL20_AND_database_facet_100_2025_11_11|idx=628	293	0.941872	1
629	1	external	CCL20	UPI0001BCA1D2	uniparc_CCL20_AND_database_facet_100_2025_11_11	629	external|gene=CCL20|entry=UPI0001BCA1D2|file=uniparc_CCL20_AND_database_facet_100_2025_11_11|idx=629	409	0.9122819	1
630	1	external	CCL20	UPI0001C98739	uniparc_CCL20_AND_database_facet_100_2025_11_11	630	external|gene=CCL20|entry=UPI0001C98739|file=uniparc_CCL20_AND_database_facet_100_2025_11_11|idx=630	97	0.99989927	1
631	1	external	CCL20	UPI0001C9A45C	uniparc_CCL20_AND_database_facet_100_2025_11_11	631	external|gene=CCL20|entry=UPI0001C9A45C|file=uniparc_CCL20_AND_database_facet_100_2025_11_11|idx=631	84	0.9999913	1
632	1	external	CCL20	UPI0001CA2B2F	uniparc_CCL20_AND_database_facet_100_2025_11_11	632	external|gene=CCL20|entry=UPI0001CA2B2F|file=uniparc_CCL20_AND_database_facet_100_2025_11_11|idx=632	96	0.999821	1
633	1	external	CCL20	UPI0001CC0E0C	uniparc_CCL20_AND_database_facet_100_2025_11_11	633	external|gene=CCL20|entry=UPI0001CC0E0C|file=uniparc_CCL20_AND_database_facet_100_2025_11_11|idx=633	445	0.99257904	1
634	1	external	CCL20	UPI0001CC0E74	uniparc_CCL20_AND_database_facet_100_2025_11_11	634	external|gene=CCL20|entry=UPI0001CC0E74|file=uniparc_CCL20_AND_database_facet_100_2025_11_11|idx=634	270	0.9308058	1
635	1	external	CCL20	UPI0001CC0F1B	uniparc_CCL20_AND_database_facet_100_2025_11_11	635	external|gene=CCL20|entry=UPI0001CC0F1B|file=uniparc_CCL20_AND_database_facet_100_2025_11_11|idx=635	62	0.9436928	1
636	1	external	CCL20	UPI0001CC0F33	uniparc_CCL20_AND_database_facet_100_2025_11_11	636	external|gene=CCL20|entry=UPI0001CC0F33|file=uniparc_CCL20_AND_database_facet_100_2025_11_11|idx=636	99	0.7222129	1
637	1	external	CCL20	UPI0001CC0FFE	uniparc_CCL20_AND_database_facet_100_2025_11_11	637	external|gene=CCL20|entry=UPI0001CC0FFE|file=uniparc_CCL20_AND_database_facet_100_2025_11_11|idx=637	151	0.9848601	1
638	1	external	CCL20	UPI0001CC1026	uniparc_CCL20_AND_database_facet_100_2025_11_11	638	external|gene=CCL20|entry=UPI0001CC1026|file=uniparc_CCL20_AND_database_facet_100_2025_11_11|idx=638	132	0.8047165	1
639	1	external	CCL20	UPI0001CC1181	uniparc_CCL20_AND_database_facet_100_2025_11_11	639	external|gene=CCL20|entry=UPI0001CC1181|file=uniparc_CCL20_AND_database_facet_100_2025_11_11|idx=639	94	0.9179164	1
640	1	external	CCL20	UPI0001CC1256	uniparc_CCL20_AND_database_facet_100_2025_11_11	640	external|gene=CCL20|entry=UPI0001CC1256|file=uniparc_CCL20_AND_database_facet_100_2025_11_11|idx=640	217	0.99193645	1
641	1	external	CCL20	UPI0001CC12FC	uniparc_CCL20_AND_database_facet_100_2025_11_11	641	external|gene=CCL20|entry=UPI0001CC12FC|file=uniparc_CCL20_AND_database_facet_100_2025_11_11|idx=641	402	0.85981697	1
642	1	external	CCL20	UPI0001CC146F	uniparc_CCL20_AND_database_facet_100_2025_11_11	642	external|gene=CCL20|entry=UPI0001CC146F|file=uniparc_CCL20_AND_database_facet_100_2025_11_11|idx=642	98	0.3778258	0
643	1	external	CCL20	UPI0001CC1580	uniparc_CCL20_AND_database_facet_100_2025_11_11	643	external|gene=CCL20|entry=UPI0001CC1580|file=uniparc_CCL20_AND_database_facet_100_2025_11_11|idx=643	123	0.96508	1
644	1	external	CCL20	UPI0001CC15F1	uniparc_CCL20_AND_database_facet_100_2025_11_11	644	external|gene=CCL20|entry=UPI0001CC15F1|file=uniparc_CCL20_AND_database_facet_100_2025_11_11|idx=644	159	0.86102504	1
645	1	external	CCL20	UPI0001CC169D	uniparc_CCL20_AND_database_facet_100_2025_11_11	645	external|gene=CCL20|entry=UPI0001CC169D|file=uniparc_CCL20_AND_database_facet_100_2025_11_11|idx=645	107	0.8431671	1
646	1	external	CCL20	UPI0001CC16EA	uniparc_CCL20_AND_database_facet_100_2025_11_11	646	external|gene=CCL20|entry=UPI0001CC16EA|file=uniparc_CCL20_AND_database_facet_100_2025_11_11|idx=646	106	0.6382859	1
647	1	external	CCL20	UPI0001CC16F4	uniparc_CCL20_AND_database_facet_100_2025_11_11	647	external|gene=CCL20|entry=UPI0001CC16F4|file=uniparc_CCL20_AND_database_facet_100_2025_11_11|idx=647	215	0.9976278	1
648	1	external	CCL20	UPI0001CC176C	uniparc_CCL20_AND_database_facet_100_2025_11_11	648	external|gene=CCL20|entry=UPI0001CC176C|file=uniparc_CCL20_AND_database_facet_100_2025_11_11|idx=648	77	0.8574257	1
649	1	external	CCL20	UPI0001CC1779	uniparc_CCL20_AND_database_facet_100_2025_11_11	649	external|gene=CCL20|entry=UPI0001CC1779|file=uniparc_CCL20_AND_database_facet_100_2025_11_11|idx=649	87	0.7523179	1
650	1	external	CCL20	UPI0001CC17DA	uniparc_CCL20_AND_database_facet_100_2025_11_11	650	external|gene=CCL20|entry=UPI0001CC17DA|file=uniparc_CCL20_AND_database_facet_100_2025_11_11|idx=650	205	0.97949994	1
651	1	external	CCL20	UPI0001CC17DD	uniparc_CCL20_AND_database_facet_100_2025_11_11	651	external|gene=CCL20|entry=UPI0001CC17DD|file=uniparc_CCL20_AND_database_facet_100_2025_11_11|idx=651	227	0.9482829	1
652	1	external	CCL20	UPI0001CC1882	uniparc_CCL20_AND_database_facet_100_2025_11_11	652	external|gene=CCL20|entry=UPI0001CC1882|file=uniparc_CCL20_AND_database_facet_100_2025_11_11|idx=652	111	0.80686826	1
653	1	external	CCL20	UPI0001CC1888	uniparc_CCL20_AND_database_facet_100_2025_11_11	653	external|gene=CCL20|entry=UPI0001CC1888|file=uniparc_CCL20_AND_database_facet_100_2025_11_11|idx=653	124	0.996452	1
654	1	external	CCL20	UPI0001CC1938	uniparc_CCL20_AND_database_facet_100_2025_11_11	654	external|gene=CCL20|entry=UPI0001CC1938|file=uniparc_CCL20_AND_database_facet_100_2025_11_11|idx=654	377	0.99155784	1
655	1	external	CCL20	UPI0001CC196B	uniparc_CCL20_AND_database_facet_100_2025_11_11	655	external|gene=CCL20|entry=UPI0001CC196B|file=uniparc_CCL20_AND_database_facet_100_2025_11_11|idx=655	225	0.86909485	1
656	1	external	CCL20	UPI0001CC19EE	uniparc_CCL20_AND_database_facet_100_2025_11_11	656	external|gene=CCL20|entry=UPI0001CC19EE|file=uniparc_CCL20_AND_database_facet_100_2025_11_11|idx=656	136	0.8283636	1
657	1	external	CCL20	UPI0001CC19F5	uniparc_CCL20_AND_database_facet_100_2025_11_11	657	external|gene=CCL20|entry=UPI0001CC19F5|file=uniparc_CCL20_AND_database_facet_100_2025_11_11|idx=657	310	0.5023845	1
658	1	external	CCL20	UPI0001CC1B0E	uniparc_CCL20_AND_database_facet_100_2025_11_11	658	external|gene=CCL20|entry=UPI0001CC1B0E|file=uniparc_CCL20_AND_database_facet_100_2025_11_11|idx=658	60	0.15794939	0
659	1	external	CCL20	UPI0001CC1B0F	uniparc_CCL20_AND_database_facet_100_2025_11_11	659	external|gene=CCL20|entry=UPI0001CC1B0F|file=uniparc_CCL20_AND_database_facet_100_2025_11_11|idx=659	212	0.5185145	1
660	1	external	CCL20	UPI0001CC1C43	uniparc_CCL20_AND_database_facet_100_2025_11_11	660	external|gene=CCL20|entry=UPI0001CC1C43|file=uniparc_CCL20_AND_database_facet_100_2025_11_11|idx=660	155	0.7645087	1
661	1	external	CCL20	UPI0001CC1CD4	uniparc_CCL20_AND_database_facet_100_2025_11_11	661	external|gene=CCL20|entry=UPI0001CC1CD4|file=uniparc_CCL20_AND_database_facet_100_2025_11_11|idx=661	207	0.98567134	1
662	1	external	CCL20	UPI0001CC1CD6	uniparc_CCL20_AND_database_facet_100_2025_11_11	662	external|gene=CCL20|entry=UPI0001CC1CD6|file=uniparc_CCL20_AND_database_facet_100_2025_11_11|idx=662	92	0.9652786	1
663	1	external	CCL20	UPI0001CC1DA1	uniparc_CCL20_AND_database_facet_100_2025_11_11	663	external|gene=CCL20|entry=UPI0001CC1DA1|file=uniparc_CCL20_AND_database_facet_100_2025_11_11|idx=663	66	0.9064675	1
664	1	external	CCL20	UPI0001CC1DC2	uniparc_CCL20_AND_database_facet_100_2025_11_11	664	external|gene=CCL20|entry=UPI0001CC1DC2|file=uniparc_CCL20_AND_database_facet_100_2025_11_11|idx=664	160	0.69121456	1
665	1	external	CCL20	UPI0001CC1DC9	uniparc_CCL20_AND_database_facet_100_2025_11_11	665	external|gene=CCL20|entry=UPI0001CC1DC9|file=uniparc_CCL20_AND_database_facet_100_2025_11_11|idx=665	135	0.72168463	1
666	1	external	CCL20	UPI0001CC1DF8	uniparc_CCL20_AND_database_facet_100_2025_11_11	666	external|gene=CCL20|entry=UPI0001CC1DF8|file=uniparc_CCL20_AND_database_facet_100_2025_11_11|idx=666	91	0.96725625	1
667	1	external	CCL20	UPI0001CC1E16	uniparc_CCL20_AND_database_facet_100_2025_11_11	667	external|gene=CCL20|entry=UPI0001CC1E16|file=uniparc_CCL20_AND_database_facet_100_2025_11_11|idx=667	413	0.51456165	1
668	1	external	CCL20	UPI0001CC1F0B	uniparc_CCL20_AND_database_facet_100_2025_11_11	668	external|gene=CCL20|entry=UPI0001CC1F0B|file=uniparc_CCL20_AND_database_facet_100_2025_11_11|idx=668	183	0.9179684	1
669	1	external	CCL20	UPI0001CC2020	uniparc_CCL20_AND_database_facet_100_2025_11_11	669	external|gene=CCL20|entry=UPI0001CC2020|file=uniparc_CCL20_AND_database_facet_100_2025_11_11|idx=669	89	0.6008558	1
670	1	external	CCL20	UPI0001CC20A9	uniparc_CCL20_AND_database_facet_100_2025_11_11	670	external|gene=CCL20|entry=UPI0001CC20A9|file=uniparc_CCL20_AND_database_facet_100_2025_11_11|idx=670	252	0.796686	1
671	1	external	CCL20	UPI0001CC20AE	uniparc_CCL20_AND_database_facet_100_2025_11_11	671	external|gene=CCL20|entry=UPI0001CC20AE|file=uniparc_CCL20_AND_database_facet_100_2025_11_11|idx=671	364	0.9118136	1
672	1	external	CCL20	UPI0001CC2131	uniparc_CCL20_AND_database_facet_100_2025_11_11	672	external|gene=CCL20|entry=UPI0001CC2131|file=uniparc_CCL20_AND_database_facet_100_2025_11_11|idx=672	305	0.4196329	0
673	1	external	CCL20	UPI0001CC234F	uniparc_CCL20_AND_database_facet_100_2025_11_11	673	external|gene=CCL20|entry=UPI0001CC234F|file=uniparc_CCL20_AND_database_facet_100_2025_11_11|idx=673	303	0.4647968	0
674	1	external	CCL20	UPI0001CC235A	uniparc_CCL20_AND_database_facet_100_2025_11_11	674	external|gene=CCL20|entry=UPI0001CC235A|file=uniparc_CCL20_AND_database_facet_100_2025_11_11|idx=674	192	0.94923776	1
675	1	external	CCL20	UPI0001CC23E2	uniparc_CCL20_AND_database_facet_100_2025_11_11	675	external|gene=CCL20|entry=UPI0001CC23E2|file=uniparc_CCL20_AND_database_facet_100_2025_11_11|idx=675	213	0.79229593	1
676	1	external	CCL20	UPI0001CC2534	uniparc_CCL20_AND_database_facet_100_2025_11_11	676	external|gene=CCL20|entry=UPI0001CC2534|file=uniparc_CCL20_AND_database_facet_100_2025_11_11|idx=676	125	0.98975533	1
677	1	external	CCL20	UPI0001CC2561	uniparc_CCL20_AND_database_facet_100_2025_11_11	677	external|gene=CCL20|entry=UPI0001CC2561|file=uniparc_CCL20_AND_database_facet_100_2025_11_11|idx=677	222	0.70969486	1
678	1	external	CCL20	UPI0001CC25F0	uniparc_CCL20_AND_database_facet_100_2025_11_11	678	external|gene=CCL20|entry=UPI0001CC25F0|file=uniparc_CCL20_AND_database_facet_100_2025_11_11|idx=678	651	0.9518624	1
679	1	external	CCL20	UPI0001CC25FE	uniparc_CCL20_AND_database_facet_100_2025_11_11	679	external|gene=CCL20|entry=UPI0001CC25FE|file=uniparc_CCL20_AND_database_facet_100_2025_11_11|idx=679	278	0.12105761	0
680	1	external	CCL20	UPI0001CC2602	uniparc_CCL20_AND_database_facet_100_2025_11_11	680	external|gene=CCL20|entry=UPI0001CC2602|file=uniparc_CCL20_AND_database_facet_100_2025_11_11|idx=680	63	0.97390616	1
681	1	external	CCL20	UPI0001CC2856	uniparc_CCL20_AND_database_facet_100_2025_11_11	681	external|gene=CCL20|entry=UPI0001CC2856|file=uniparc_CCL20_AND_database_facet_100_2025_11_11|idx=681	202	0.03504275	0
682	1	external	CCL20	UPI0001CC2859	uniparc_CCL20_AND_database_facet_100_2025_11_11	682	external|gene=CCL20|entry=UPI0001CC2859|file=uniparc_CCL20_AND_database_facet_100_2025_11_11|idx=682	155	0.4992008	0
683	1	external	CCL20	UPI0001CC288C	uniparc_CCL20_AND_database_facet_100_2025_11_11	683	external|gene=CCL20|entry=UPI0001CC288C|file=uniparc_CCL20_AND_database_facet_100_2025_11_11|idx=683	118	0.9921956	1
684	1	external	CCL20	UPI0001CC28B2	uniparc_CCL20_AND_database_facet_100_2025_11_11	684	external|gene=CCL20|entry=UPI0001CC28B2|file=uniparc_CCL20_AND_database_facet_100_2025_11_11|idx=684	273	0.56557626	1
685	1	external	CCL20	UPI0001CC28B8	uniparc_CCL20_AND_database_facet_100_2025_11_11	685	external|gene=CCL20|entry=UPI0001CC28B8|file=uniparc_CCL20_AND_database_facet_100_2025_11_11|idx=685	82	0.66930526	1
686	1	external	CCL20	UPI0001CC2ACA	uniparc_CCL20_AND_database_facet_100_2025_11_11	686	external|gene=CCL20|entry=UPI0001CC2ACA|file=uniparc_CCL20_AND_database_facet_100_2025_11_11|idx=686	88	0.9823446	1
687	1	external	CCL20	UPI0001CC2AF0	uniparc_CCL20_AND_database_facet_100_2025_11_11	687	external|gene=CCL20|entry=UPI0001CC2AF0|file=uniparc_CCL20_AND_database_facet_100_2025_11_11|idx=687	223	0.7515593	1
688	1	external	CCL20	UPI0001CC2B10	uniparc_CCL20_AND_database_facet_100_2025_11_11	688	external|gene=CCL20|entry=UPI0001CC2B10|file=uniparc_CCL20_AND_database_facet_100_2025_11_11|idx=688	121	0.46180114	0
689	1	external	CCL20	UPI0001CC2B18	uniparc_CCL20_AND_database_facet_100_2025_11_11	689	external|gene=CCL20|entry=UPI0001CC2B18|file=uniparc_CCL20_AND_database_facet_100_2025_11_11|idx=689	154	0.824975	1
690	1	external	CCL20	UPI0001CC2B3C	uniparc_CCL20_AND_database_facet_100_2025_11_11	690	external|gene=CCL20|entry=UPI0001CC2B3C|file=uniparc_CCL20_AND_database_facet_100_2025_11_11|idx=690	140	0.9747243	1
691	1	external	CCL20	UPI0001CC2B3E	uniparc_CCL20_AND_database_facet_100_2025_11_11	691	external|gene=CCL20|entry=UPI0001CC2B3E|file=uniparc_CCL20_AND_database_facet_100_2025_11_11|idx=691	112	0.6692967	1
692	1	external	CCL20	UPI0001CC2BB5	uniparc_CCL20_AND_database_facet_100_2025_11_11	692	external|gene=CCL20|entry=UPI0001CC2BB5|file=uniparc_CCL20_AND_database_facet_100_2025_11_11|idx=692	79	0.626329	1
693	1	external	CCL20	UPI0001CC2CB0	uniparc_CCL20_AND_database_facet_100_2025_11_11	693	external|gene=CCL20|entry=UPI0001CC2CB0|file=uniparc_CCL20_AND_database_facet_100_2025_11_11|idx=693	146	0.9958366	1
694	1	external	CCL20	UPI0001CC2CD6	uniparc_CCL20_AND_database_facet_100_2025_11_11	694	external|gene=CCL20|entry=UPI0001CC2CD6|file=uniparc_CCL20_AND_database_facet_100_2025_11_11|idx=694	159	0.9720799	1
695	1	external	CCL20	UPI0001CC2DCE	uniparc_CCL20_AND_database_facet_100_2025_11_11	695	external|gene=CCL20|entry=UPI0001CC2DCE|file=uniparc_CCL20_AND_database_facet_100_2025_11_11|idx=695	352	0.93679523	1
696	1	external	CCL20	UPI0001CC32F2	uniparc_CCL20_AND_database_facet_100_2025_11_11	696	external|gene=CCL20|entry=UPI0001CC32F2|file=uniparc_CCL20_AND_database_facet_100_2025_11_11|idx=696	324	0.60139936	1
697	1	external	CCL20	UPI0001CC3392	uniparc_CCL20_AND_database_facet_100_2025_11_11	697	external|gene=CCL20|entry=UPI0001CC3392|file=uniparc_CCL20_AND_database_facet_100_2025_11_11|idx=697	121	0.98545283	1
698	1	external	CCL20	UPI0001CC33B9	uniparc_CCL20_AND_database_facet_100_2025_11_11	698	external|gene=CCL20|entry=UPI0001CC33B9|file=uniparc_CCL20_AND_database_facet_100_2025_11_11|idx=698	131	0.54474866	1
699	1	external	CCL20	UPI0001CC3567	uniparc_CCL20_AND_database_facet_100_2025_11_11	699	external|gene=CCL20|entry=UPI0001CC3567|file=uniparc_CCL20_AND_database_facet_100_2025_11_11|idx=699	51	0.9531646	1
700	1	external	CCL20	UPI0001CC3568	uniparc_CCL20_AND_database_facet_100_2025_11_11	700	external|gene=CCL20|entry=UPI0001CC3568|file=uniparc_CCL20_AND_database_facet_100_2025_11_11|idx=700	113	0.25041148	0
701	1	external	CCL20	UPI0001CC35D6	uniparc_CCL20_AND_database_facet_100_2025_11_11	701	external|gene=CCL20|entry=UPI0001CC35D6|file=uniparc_CCL20_AND_database_facet_100_2025_11_11|idx=701	196	0.893866	1
702	1	external	CCL20	UPI0001CC35EA	uniparc_CCL20_AND_database_facet_100_2025_11_11	702	external|gene=CCL20|entry=UPI0001CC35EA|file=uniparc_CCL20_AND_database_facet_100_2025_11_11|idx=702	640	0.7046087	1
703	1	external	CCL20	UPI0001CC378C	uniparc_CCL20_AND_database_facet_100_2025_11_11	703	external|gene=CCL20|entry=UPI0001CC378C|file=uniparc_CCL20_AND_database_facet_100_2025_11_11|idx=703	79	0.9519128	1
704	1	external	CCL20	UPI0001CC38C4	uniparc_CCL20_AND_database_facet_100_2025_11_11	704	external|gene=CCL20|entry=UPI0001CC38C4|file=uniparc_CCL20_AND_database_facet_100_2025_11_11|idx=704	182	0.57799345	1
705	1	external	CCL20	UPI0001CC38DB	uniparc_CCL20_AND_database_facet_100_2025_11_11	705	external|gene=CCL20|entry=UPI0001CC38DB|file=uniparc_CCL20_AND_database_facet_100_2025_11_11|idx=705	88	0.73376495	1
706	1	external	CCL20	UPI0001CC38F5	uniparc_CCL20_AND_database_facet_100_2025_11_11	706	external|gene=CCL20|entry=UPI0001CC38F5|file=uniparc_CCL20_AND_database_facet_100_2025_11_11|idx=706	118	0.9598417	1
707	1	external	CCL20	UPI0001CC39BA	uniparc_CCL20_AND_database_facet_100_2025_11_11	707	external|gene=CCL20|entry=UPI0001CC39BA|file=uniparc_CCL20_AND_database_facet_100_2025_11_11|idx=707	286	0.4945454	0
708	1	external	CCL20	UPI0001CC39E7	uniparc_CCL20_AND_database_facet_100_2025_11_11	708	external|gene=CCL20|entry=UPI0001CC39E7|file=uniparc_CCL20_AND_database_facet_100_2025_11_11|idx=708	170	0.72944987	1
709	1	external	CCL20	UPI0001CC3B6E	uniparc_CCL20_AND_database_facet_100_2025_11_11	709	external|gene=CCL20|entry=UPI0001CC3B6E|file=uniparc_CCL20_AND_database_facet_100_2025_11_11|idx=709	250	0.62321913	1
710	1	external	CCL20	UPI0001CC3C6C	uniparc_CCL20_AND_database_facet_100_2025_11_11	710	external|gene=CCL20|entry=UPI0001CC3C6C|file=uniparc_CCL20_AND_database_facet_100_2025_11_11|idx=710	127	0.9963611	1
711	1	external	CCL20	UPI0001CC3CAA	uniparc_CCL20_AND_database_facet_100_2025_11_11	711	external|gene=CCL20|entry=UPI0001CC3CAA|file=uniparc_CCL20_AND_database_facet_100_2025_11_11|idx=711	149	0.6796431	1
712	1	external	CCL20	UPI0001CC3CB3	uniparc_CCL20_AND_database_facet_100_2025_11_11	712	external|gene=CCL20|entry=UPI0001CC3CB3|file=uniparc_CCL20_AND_database_facet_100_2025_11_11|idx=712	158	0.82455146	1
713	1	external	CCL20	UPI0001CC3CCE	uniparc_CCL20_AND_database_facet_100_2025_11_11	713	external|gene=CCL20|entry=UPI0001CC3CCE|file=uniparc_CCL20_AND_database_facet_100_2025_11_11|idx=713	91	0.84570426	1
714	1	external	CCL20	UPI0001CC3CF1	uniparc_CCL20_AND_database_facet_100_2025_11_11	714	external|gene=CCL20|entry=UPI0001CC3CF1|file=uniparc_CCL20_AND_database_facet_100_2025_11_11|idx=714	225	0.9842243	1
715	1	external	CCL20	UPI0001CC3D18	uniparc_CCL20_AND_database_facet_100_2025_11_11	715	external|gene=CCL20|entry=UPI0001CC3D18|file=uniparc_CCL20_AND_database_facet_100_2025_11_11|idx=715	338	0.89149714	1
716	1	external	CCL20	UPI0001CC3E8D	uniparc_CCL20_AND_database_facet_100_2025_11_11	716	external|gene=CCL20|entry=UPI0001CC3E8D|file=uniparc_CCL20_AND_database_facet_100_2025_11_11|idx=716	283	0.90142435	1
717	1	external	CCL20	UPI0001CC3E94	uniparc_CCL20_AND_database_facet_100_2025_11_11	717	external|gene=CCL20|entry=UPI0001CC3E94|file=uniparc_CCL20_AND_database_facet_100_2025_11_11|idx=717	203	0.7720172	1
718	1	external	CCL20	UPI0001CC42EA	uniparc_CCL20_AND_database_facet_100_2025_11_11	718	external|gene=CCL20|entry=UPI0001CC42EA|file=uniparc_CCL20_AND_database_facet_100_2025_11_11|idx=718	119	0.77179193	1
719	1	external	CCL20	UPI0001D5DED0	uniparc_CCL20_AND_database_facet_100_2025_11_11	719	external|gene=CCL20|entry=UPI0001D5DED0|file=uniparc_CCL20_AND_database_facet_100_2025_11_11|idx=719	96	0.99974436	1
720	1	external	CCL20	UPI0001D8C98A	uniparc_CCL20_AND_database_facet_100_2025_11_11	720	external|gene=CCL20|entry=UPI0001D8C98A|file=uniparc_CCL20_AND_database_facet_100_2025_11_11|idx=720	157	0.66330475	1
721	1	external	CCL20	UPI0001D8C98B	uniparc_CCL20_AND_database_facet_100_2025_11_11	721	external|gene=CCL20|entry=UPI0001D8C98B|file=uniparc_CCL20_AND_database_facet_100_2025_11_11|idx=721	171	0.90457547	1
722	1	external	CCL20	UPI0001D8CBCF	uniparc_CCL20_AND_database_facet_100_2025_11_11	722	external|gene=CCL20|entry=UPI0001D8CBCF|file=uniparc_CCL20_AND_database_facet_100_2025_11_11|idx=722	71	0.84916115	1
723	1	external	CCL20	UPI0001D8CDE2	uniparc_CCL20_AND_database_facet_100_2025_11_11	723	external|gene=CCL20|entry=UPI0001D8CDE2|file=uniparc_CCL20_AND_database_facet_100_2025_11_11|idx=723	168	0.5146693	1
724	1	external	CCL20	UPI0001D8CEAE	uniparc_CCL20_AND_database_facet_100_2025_11_11	724	external|gene=CCL20|entry=UPI0001D8CEAE|file=uniparc_CCL20_AND_database_facet_100_2025_11_11|idx=724	290	0.7318758	1
725	1	external	CCL20	UPI0001D8CF26	uniparc_CCL20_AND_database_facet_100_2025_11_11	725	external|gene=CCL20|entry=UPI0001D8CF26|file=uniparc_CCL20_AND_database_facet_100_2025_11_11|idx=725	60	0.99849534	1
726	1	external	CCL20	UPI0001D8D1C4	uniparc_CCL20_AND_database_facet_100_2025_11_11	726	external|gene=CCL20|entry=UPI0001D8D1C4|file=uniparc_CCL20_AND_database_facet_100_2025_11_11|idx=726	212	0.7488539	1
727	1	external	CCL20	UPI0001D8D392	uniparc_CCL20_AND_database_facet_100_2025_11_11	727	external|gene=CCL20|entry=UPI0001D8D392|file=uniparc_CCL20_AND_database_facet_100_2025_11_11|idx=727	82	0.787455	1
728	1	external	CCL20	UPI0001D8D448	uniparc_CCL20_AND_database_facet_100_2025_11_11	728	external|gene=CCL20|entry=UPI0001D8D448|file=uniparc_CCL20_AND_database_facet_100_2025_11_11|idx=728	171	0.9506291	1
729	1	external	CCL20	UPI0001D8D838	uniparc_CCL20_AND_database_facet_100_2025_11_11	729	external|gene=CCL20|entry=UPI0001D8D838|file=uniparc_CCL20_AND_database_facet_100_2025_11_11|idx=729	547	0.86780655	1
730	1	external	CCL20	UPI0001D8D8B6	uniparc_CCL20_AND_database_facet_100_2025_11_11	730	external|gene=CCL20|entry=UPI0001D8D8B6|file=uniparc_CCL20_AND_database_facet_100_2025_11_11|idx=730	205	0.92861104	1
731	1	external	CCL20	UPI0001D8E5DB	uniparc_CCL20_AND_database_facet_100_2025_11_11	731	external|gene=CCL20|entry=UPI0001D8E5DB|file=uniparc_CCL20_AND_database_facet_100_2025_11_11|idx=731	99	0.99999475	1
732	1	external	CCL20	UPI0001DE86FB	uniparc_CCL20_AND_database_facet_100_2025_11_11	732	external|gene=CCL20|entry=UPI0001DE86FB|file=uniparc_CCL20_AND_database_facet_100_2025_11_11|idx=732	100	0.99999404	1
733	1	external	CCL20	UPI0001E27DA3	uniparc_CCL20_AND_database_facet_100_2025_11_11	733	external|gene=CCL20|entry=UPI0001E27DA3|file=uniparc_CCL20_AND_database_facet_100_2025_11_11|idx=733	86	0.8166184	1
734	1	external	CCL20	UPI0001E27DA9	uniparc_CCL20_AND_database_facet_100_2025_11_11	734	external|gene=CCL20|entry=UPI0001E27DA9|file=uniparc_CCL20_AND_database_facet_100_2025_11_11|idx=734	79	0.6653632	1
735	1	external	CCL20	UPI0001E27E42	uniparc_CCL20_AND_database_facet_100_2025_11_11	735	external|gene=CCL20|entry=UPI0001E27E42|file=uniparc_CCL20_AND_database_facet_100_2025_11_11|idx=735	114	0.7079586	1
736	1	external	CCL20	UPI0001E283B6	uniparc_CCL20_AND_database_facet_100_2025_11_11	736	external|gene=CCL20|entry=UPI0001E283B6|file=uniparc_CCL20_AND_database_facet_100_2025_11_11|idx=736	221	0.99272704	1
737	1	external	CCL20	UPI0001E283B7	uniparc_CCL20_AND_database_facet_100_2025_11_11	737	external|gene=CCL20|entry=UPI0001E283B7|file=uniparc_CCL20_AND_database_facet_100_2025_11_11|idx=737	139	0.9916825	1
738	1	external	CCL20	UPI0001E283CB	uniparc_CCL20_AND_database_facet_100_2025_11_11	738	external|gene=CCL20|entry=UPI0001E283CB|file=uniparc_CCL20_AND_database_facet_100_2025_11_11|idx=738	484	0.8773845	1
739	1	external	CCL20	UPI0001E285B1	uniparc_CCL20_AND_database_facet_100_2025_11_11	739	external|gene=CCL20|entry=UPI0001E285B1|file=uniparc_CCL20_AND_database_facet_100_2025_11_11|idx=739	222	0.98890835	1
740	1	external	CCL20	UPI0001E285FC	uniparc_CCL20_AND_database_facet_100_2025_11_11	740	external|gene=CCL20|entry=UPI0001E285FC|file=uniparc_CCL20_AND_database_facet_100_2025_11_11|idx=740	939	0.75268835	1
741	1	external	CCL20	UPI0001E28638	uniparc_CCL20_AND_database_facet_100_2025_11_11	741	external|gene=CCL20|entry=UPI0001E28638|file=uniparc_CCL20_AND_database_facet_100_2025_11_11|idx=741	377	0.91386825	1
742	1	external	CCL20	UPI0001E28659	uniparc_CCL20_AND_database_facet_100_2025_11_11	742	external|gene=CCL20|entry=UPI0001E28659|file=uniparc_CCL20_AND_database_facet_100_2025_11_11|idx=742	139	0.9630396	1
743	1	external	CCL20	UPI0001E28673	uniparc_CCL20_AND_database_facet_100_2025_11_11	743	external|gene=CCL20|entry=UPI0001E28673|file=uniparc_CCL20_AND_database_facet_100_2025_11_11|idx=743	220	0.98959523	1
744	1	external	CCL20	UPI0001E286BF	uniparc_CCL20_AND_database_facet_100_2025_11_11	744	external|gene=CCL20|entry=UPI0001E286BF|file=uniparc_CCL20_AND_database_facet_100_2025_11_11|idx=744	138	0.67707264	1
745	1	external	CCL20	UPI0001E2882E	uniparc_CCL20_AND_database_facet_100_2025_11_11	745	external|gene=CCL20|entry=UPI0001E2882E|file=uniparc_CCL20_AND_database_facet_100_2025_11_11|idx=745	253	0.9197876	1
746	1	external	CCL20	UPI0001E28838	uniparc_CCL20_AND_database_facet_100_2025_11_11	746	external|gene=CCL20|entry=UPI0001E28838|file=uniparc_CCL20_AND_database_facet_100_2025_11_11|idx=746	304	0.49225155	0
747	1	external	CCL20	UPI0001E28895	uniparc_CCL20_AND_database_facet_100_2025_11_11	747	external|gene=CCL20|entry=UPI0001E28895|file=uniparc_CCL20_AND_database_facet_100_2025_11_11|idx=747	433	0.78837657	1
748	1	external	CCL20	UPI0001E288A0	uniparc_CCL20_AND_database_facet_100_2025_11_11	748	external|gene=CCL20|entry=UPI0001E288A0|file=uniparc_CCL20_AND_database_facet_100_2025_11_11|idx=748	353	0.7307187	1
749	1	external	CCL20	UPI0001E288E5	uniparc_CCL20_AND_database_facet_100_2025_11_11	749	external|gene=CCL20|entry=UPI0001E288E5|file=uniparc_CCL20_AND_database_facet_100_2025_11_11|idx=749	348	0.89510995	1
750	1	external	CCL20	UPI0001E28A71	uniparc_CCL20_AND_database_facet_100_2025_11_11	750	external|gene=CCL20|entry=UPI0001E28A71|file=uniparc_CCL20_AND_database_facet_100_2025_11_11|idx=750	433	0.99999404	1
751	1	external	CCL20	UPI0001E28AB0	uniparc_CCL20_AND_database_facet_100_2025_11_11	751	external|gene=CCL20|entry=UPI0001E28AB0|file=uniparc_CCL20_AND_database_facet_100_2025_11_11|idx=751	85	0.40413672	0
752	1	external	CCL20	UPI0001E28AB9	uniparc_CCL20_AND_database_facet_100_2025_11_11	752	external|gene=CCL20|entry=UPI0001E28AB9|file=uniparc_CCL20_AND_database_facet_100_2025_11_11|idx=752	194	0.49724033	0
753	1	external	CCL20	UPI0001E28B06	uniparc_CCL20_AND_database_facet_100_2025_11_11	753	external|gene=CCL20|entry=UPI0001E28B06|file=uniparc_CCL20_AND_database_facet_100_2025_11_11|idx=753	225	0.79153144	1
754	1	external	CCL20	UPI0001E28B1B	uniparc_CCL20_AND_database_facet_100_2025_11_11	754	external|gene=CCL20|entry=UPI0001E28B1B|file=uniparc_CCL20_AND_database_facet_100_2025_11_11|idx=754	340	0.7298398	1
755	1	external	CCL20	UPI0001E28B72	uniparc_CCL20_AND_database_facet_100_2025_11_11	755	external|gene=CCL20|entry=UPI0001E28B72|file=uniparc_CCL20_AND_database_facet_100_2025_11_11|idx=755	175	0.7748215	1
756	1	external	CCL20	UPI0001E28C99	uniparc_CCL20_AND_database_facet_100_2025_11_11	756	external|gene=CCL20|entry=UPI0001E28C99|file=uniparc_CCL20_AND_database_facet_100_2025_11_11|idx=756	182	0.19291063	0
757	1	external	CCL20	UPI0001E28D01	uniparc_CCL20_AND_database_facet_100_2025_11_11	757	external|gene=CCL20|entry=UPI0001E28D01|file=uniparc_CCL20_AND_database_facet_100_2025_11_11|idx=757	391	0.68898976	1
758	1	external	CCL20	UPI0001E28D81	uniparc_CCL20_AND_database_facet_100_2025_11_11	758	external|gene=CCL20|entry=UPI0001E28D81|file=uniparc_CCL20_AND_database_facet_100_2025_11_11|idx=758	432	0.9508555	1
759	1	external	CCL20	UPI0001E28EA3	uniparc_CCL20_AND_database_facet_100_2025_11_11	759	external|gene=CCL20|entry=UPI0001E28EA3|file=uniparc_CCL20_AND_database_facet_100_2025_11_11|idx=759	757	0.78250366	1
760	1	external	CCL20	UPI0001E28F1D	uniparc_CCL20_AND_database_facet_100_2025_11_11	760	external|gene=CCL20|entry=UPI0001E28F1D|file=uniparc_CCL20_AND_database_facet_100_2025_11_11|idx=760	143	0.88726145	1
761	1	external	CCL20	UPI0001E28F3B	uniparc_CCL20_AND_database_facet_100_2025_11_11	761	external|gene=CCL20|entry=UPI0001E28F3B|file=uniparc_CCL20_AND_database_facet_100_2025_11_11|idx=761	252	0.9622711	1
762	1	external	CCL20	UPI0001E28F61	uniparc_CCL20_AND_database_facet_100_2025_11_11	762	external|gene=CCL20|entry=UPI0001E28F61|file=uniparc_CCL20_AND_database_facet_100_2025_11_11|idx=762	448	0.92783254	1
763	1	external	CCL20	UPI0001E290D5	uniparc_CCL20_AND_database_facet_100_2025_11_11	763	external|gene=CCL20|entry=UPI0001E290D5|file=uniparc_CCL20_AND_database_facet_100_2025_11_11|idx=763	522	0.91682833	1
764	1	external	CCL20	UPI0001E2921C	uniparc_CCL20_AND_database_facet_100_2025_11_11	764	external|gene=CCL20|entry=UPI0001E2921C|file=uniparc_CCL20_AND_database_facet_100_2025_11_11|idx=764	276	0.7380439	1
765	1	external	CCL20	UPI0001E29291	uniparc_CCL20_AND_database_facet_100_2025_11_11	765	external|gene=CCL20|entry=UPI0001E29291|file=uniparc_CCL20_AND_database_facet_100_2025_11_11|idx=765	305	0.5755257	1
766	1	external	CCL20	UPI0001E293E9	uniparc_CCL20_AND_database_facet_100_2025_11_11	766	external|gene=CCL20|entry=UPI0001E293E9|file=uniparc_CCL20_AND_database_facet_100_2025_11_11|idx=766	248	0.77250034	1
767	1	external	CCL20	UPI0001E293FF	uniparc_CCL20_AND_database_facet_100_2025_11_11	767	external|gene=CCL20|entry=UPI0001E293FF|file=uniparc_CCL20_AND_database_facet_100_2025_11_11|idx=767	45	0.5093419	1
768	1	external	CCL20	UPI0001E29406	uniparc_CCL20_AND_database_facet_100_2025_11_11	768	external|gene=CCL20|entry=UPI0001E29406|file=uniparc_CCL20_AND_database_facet_100_2025_11_11|idx=768	220	0.6139385	1
769	1	external	CCL20	UPI0001E29414	uniparc_CCL20_AND_database_facet_100_2025_11_11	769	external|gene=CCL20|entry=UPI0001E29414|file=uniparc_CCL20_AND_database_facet_100_2025_11_11|idx=769	197	0.81138545	1
770	1	external	CCL20	UPI0001E29453	uniparc_CCL20_AND_database_facet_100_2025_11_11	770	external|gene=CCL20|entry=UPI0001E29453|file=uniparc_CCL20_AND_database_facet_100_2025_11_11|idx=770	298	0.7518893	1
771	1	external	CCL20	UPI0001E29470	uniparc_CCL20_AND_database_facet_100_2025_11_11	771	external|gene=CCL20|entry=UPI0001E29470|file=uniparc_CCL20_AND_database_facet_100_2025_11_11|idx=771	321	0.59627414	1
772	1	external	CCL20	UPI0001E294A3	uniparc_CCL20_AND_database_facet_100_2025_11_11	772	external|gene=CCL20|entry=UPI0001E294A3|file=uniparc_CCL20_AND_database_facet_100_2025_11_11|idx=772	88	0.7909249	1
773	1	external	CCL20	UPI0001E294B8	uniparc_CCL20_AND_database_facet_100_2025_11_11	773	external|gene=CCL20|entry=UPI0001E294B8|file=uniparc_CCL20_AND_database_facet_100_2025_11_11|idx=773	751	0.88451755	1
774	1	external	CCL20	UPI0001E294CF	uniparc_CCL20_AND_database_facet_100_2025_11_11	774	external|gene=CCL20|entry=UPI0001E294CF|file=uniparc_CCL20_AND_database_facet_100_2025_11_11|idx=774	265	0.7702672	1
775	1	external	CCL20	UPI0001E295CD	uniparc_CCL20_AND_database_facet_100_2025_11_11	775	external|gene=CCL20|entry=UPI0001E295CD|file=uniparc_CCL20_AND_database_facet_100_2025_11_11|idx=775	246	0.7975475	1
776	1	external	CCL20	UPI0001E29609	uniparc_CCL20_AND_database_facet_100_2025_11_11	776	external|gene=CCL20|entry=UPI0001E29609|file=uniparc_CCL20_AND_database_facet_100_2025_11_11|idx=776	259	0.8680001	1
777	1	external	CCL20	UPI0001E29637	uniparc_CCL20_AND_database_facet_100_2025_11_11	777	external|gene=CCL20|entry=UPI0001E29637|file=uniparc_CCL20_AND_database_facet_100_2025_11_11|idx=777	201	0.90305454	1
778	1	external	CCL20	UPI0001E29648	uniparc_CCL20_AND_database_facet_100_2025_11_11	778	external|gene=CCL20|entry=UPI0001E29648|file=uniparc_CCL20_AND_database_facet_100_2025_11_11|idx=778	229	0.2997219	0
779	1	external	CCL20	UPI0001E296E2	uniparc_CCL20_AND_database_facet_100_2025_11_11	779	external|gene=CCL20|entry=UPI0001E296E2|file=uniparc_CCL20_AND_database_facet_100_2025_11_11|idx=779	183	0.62916654	1
780	1	external	CCL20	UPI0001E296F6	uniparc_CCL20_AND_database_facet_100_2025_11_11	780	external|gene=CCL20|entry=UPI0001E296F6|file=uniparc_CCL20_AND_database_facet_100_2025_11_11|idx=780	490	0.8139478	1
781	1	external	CCL20	UPI0001E2971C	uniparc_CCL20_AND_database_facet_100_2025_11_11	781	external|gene=CCL20|entry=UPI0001E2971C|file=uniparc_CCL20_AND_database_facet_100_2025_11_11|idx=781	175	0.47049657	0
782	1	external	CCL20	UPI0001E2974E	uniparc_CCL20_AND_database_facet_100_2025_11_11	782	external|gene=CCL20|entry=UPI0001E2974E|file=uniparc_CCL20_AND_database_facet_100_2025_11_11|idx=782	295	0.9040367	1
783	1	external	CCL20	UPI0001E2977E	uniparc_CCL20_AND_database_facet_100_2025_11_11	783	external|gene=CCL20|entry=UPI0001E2977E|file=uniparc_CCL20_AND_database_facet_100_2025_11_11|idx=783	148	0.7217203	1
784	1	external	CCL20	UPI0001E297AD	uniparc_CCL20_AND_database_facet_100_2025_11_11	784	external|gene=CCL20|entry=UPI0001E297AD|file=uniparc_CCL20_AND_database_facet_100_2025_11_11|idx=784	167	0.86616224	1
785	1	external	CCL20	UPI0001E297C0	uniparc_CCL20_AND_database_facet_100_2025_11_11	785	external|gene=CCL20|entry=UPI0001E297C0|file=uniparc_CCL20_AND_database_facet_100_2025_11_11|idx=785	335	0.9906097	1
786	1	external	CCL20	UPI0001E29858	uniparc_CCL20_AND_database_facet_100_2025_11_11	786	external|gene=CCL20|entry=UPI0001E29858|file=uniparc_CCL20_AND_database_facet_100_2025_11_11|idx=786	258	0.98080415	1
787	1	external	CCL20	UPI0001E298BD	uniparc_CCL20_AND_database_facet_100_2025_11_11	787	external|gene=CCL20|entry=UPI0001E298BD|file=uniparc_CCL20_AND_database_facet_100_2025_11_11|idx=787	161	0.5421585	1
788	1	external	CCL20	UPI0001E298CE	uniparc_CCL20_AND_database_facet_100_2025_11_11	788	external|gene=CCL20|entry=UPI0001E298CE|file=uniparc_CCL20_AND_database_facet_100_2025_11_11|idx=788	137	0.6402671	1
789	1	external	CCL20	UPI0001E29A11	uniparc_CCL20_AND_database_facet_100_2025_11_11	789	external|gene=CCL20|entry=UPI0001E29A11|file=uniparc_CCL20_AND_database_facet_100_2025_11_11|idx=789	321	0.68484336	1
790	1	external	CCL20	UPI0001E29A79	uniparc_CCL20_AND_database_facet_100_2025_11_11	790	external|gene=CCL20|entry=UPI0001E29A79|file=uniparc_CCL20_AND_database_facet_100_2025_11_11|idx=790	209	0.6123955	1
791	1	external	CCL20	UPI0001E29AAB	uniparc_CCL20_AND_database_facet_100_2025_11_11	791	external|gene=CCL20|entry=UPI0001E29AAB|file=uniparc_CCL20_AND_database_facet_100_2025_11_11|idx=791	170	0.95290405	1
792	1	external	CCL20	UPI0001E29B2D	uniparc_CCL20_AND_database_facet_100_2025_11_11	792	external|gene=CCL20|entry=UPI0001E29B2D|file=uniparc_CCL20_AND_database_facet_100_2025_11_11|idx=792	72	0.4242048	0
793	1	external	CCL20	UPI0001E29B7B	uniparc_CCL20_AND_database_facet_100_2025_11_11	793	external|gene=CCL20|entry=UPI0001E29B7B|file=uniparc_CCL20_AND_database_facet_100_2025_11_11|idx=793	346	0.915555	1
794	1	external	CCL20	UPI0001E29C09	uniparc_CCL20_AND_database_facet_100_2025_11_11	794	external|gene=CCL20|entry=UPI0001E29C09|file=uniparc_CCL20_AND_database_facet_100_2025_11_11|idx=794	214	0.28361183	0
795	1	external	CCL20	UPI0001E29D6C	uniparc_CCL20_AND_database_facet_100_2025_11_11	795	external|gene=CCL20|entry=UPI0001E29D6C|file=uniparc_CCL20_AND_database_facet_100_2025_11_11|idx=795	201	0.7359789	1
796	1	external	CCL20	UPI0001E29D94	uniparc_CCL20_AND_database_facet_100_2025_11_11	796	external|gene=CCL20|entry=UPI0001E29D94|file=uniparc_CCL20_AND_database_facet_100_2025_11_11|idx=796	91	0.86137444	1
797	1	external	CCL20	UPI0001E29FD7	uniparc_CCL20_AND_database_facet_100_2025_11_11	797	external|gene=CCL20|entry=UPI0001E29FD7|file=uniparc_CCL20_AND_database_facet_100_2025_11_11|idx=797	394	0.97826284	1
798	1	external	CCL20	UPI0001E2A01F	uniparc_CCL20_AND_database_facet_100_2025_11_11	798	external|gene=CCL20|entry=UPI0001E2A01F|file=uniparc_CCL20_AND_database_facet_100_2025_11_11|idx=798	149	0.6292275	1
799	1	external	CCL20	UPI0001E2A03D	uniparc_CCL20_AND_database_facet_100_2025_11_11	799	external|gene=CCL20|entry=UPI0001E2A03D|file=uniparc_CCL20_AND_database_facet_100_2025_11_11|idx=799	150	0.9075806	1
800	1	external	CCL20	UPI0001E2A08D	uniparc_CCL20_AND_database_facet_100_2025_11_11	800	external|gene=CCL20|entry=UPI0001E2A08D|file=uniparc_CCL20_AND_database_facet_100_2025_11_11|idx=800	233	0.2344348	0
801	1	external	CCL20	UPI0001F18F26	uniparc_CCL20_AND_database_facet_100_2025_11_11	801	external|gene=CCL20|entry=UPI0001F18F26|file=uniparc_CCL20_AND_database_facet_100_2025_11_11|idx=801	96	0.99981946	1
802	1	external	CCL20	UPI0001F7010C	uniparc_CCL20_AND_database_facet_100_2025_11_11	802	external|gene=CCL20|entry=UPI0001F7010C|file=uniparc_CCL20_AND_database_facet_100_2025_11_11|idx=802	248	0.9465533	1
803	1	external	CCL20	UPI0001F70820	uniparc_CCL20_AND_database_facet_100_2025_11_11	803	external|gene=CCL20|entry=UPI0001F70820|file=uniparc_CCL20_AND_database_facet_100_2025_11_11|idx=803	59	0.80635124	1
804	1	external	CCL20	UPI0001FA9425	uniparc_CCL20_AND_database_facet_100_2025_11_11	804	external|gene=CCL20|entry=UPI0001FA9425|file=uniparc_CCL20_AND_database_facet_100_2025_11_11|idx=804	86	0.99998224	1
805	1	external	CCL20	UPI0001FB0184	uniparc_CCL20_AND_database_facet_100_2025_11_11	805	external|gene=CCL20|entry=UPI0001FB0184|file=uniparc_CCL20_AND_database_facet_100_2025_11_11|idx=805	97	0.9997811	1
806	1	external	CCL20	UPI0002044569	uniparc_CCL20_AND_database_facet_100_2025_11_11	806	external|gene=CCL20|entry=UPI0002044569|file=uniparc_CCL20_AND_database_facet_100_2025_11_11|idx=806	113	0.9999764	1
807	1	external	CCL20	UPI000208B01C	uniparc_CCL20_AND_database_facet_100_2025_11_11	807	external|gene=CCL20|entry=UPI000208B01C|file=uniparc_CCL20_AND_database_facet_100_2025_11_11|idx=807	69	0.95871943	1
808	1	external	CCL20	UPI000208C90E	uniparc_CCL20_AND_database_facet_100_2025_11_11	808	external|gene=CCL20|entry=UPI000208C90E|file=uniparc_CCL20_AND_database_facet_100_2025_11_11|idx=808	404	0.9933119	1
809	1	external	CCL20	UPI000208D1EE	uniparc_CCL20_AND_database_facet_100_2025_11_11	809	external|gene=CCL20|entry=UPI000208D1EE|file=uniparc_CCL20_AND_database_facet_100_2025_11_11|idx=809	56	0.9778936	1
810	1	external	CCL20	UPI000208D42F	uniparc_CCL20_AND_database_facet_100_2025_11_11	810	external|gene=CCL20|entry=UPI000208D42F|file=uniparc_CCL20_AND_database_facet_100_2025_11_11|idx=810	272	0.9738467	1
811	1	external	CCL20	UPI000208D431	uniparc_CCL20_AND_database_facet_100_2025_11_11	811	external|gene=CCL20|entry=UPI000208D431|file=uniparc_CCL20_AND_database_facet_100_2025_11_11|idx=811	290	0.17338045	0
812	1	external	CCL20	UPI000208D69E	uniparc_CCL20_AND_database_facet_100_2025_11_11	812	external|gene=CCL20|entry=UPI000208D69E|file=uniparc_CCL20_AND_database_facet_100_2025_11_11|idx=812	139	0.4519041	0
813	1	external	CCL20	UPI000208D6F0	uniparc_CCL20_AND_database_facet_100_2025_11_11	813	external|gene=CCL20|entry=UPI000208D6F0|file=uniparc_CCL20_AND_database_facet_100_2025_11_11|idx=813	178	0.9508887	1
814	1	external	CCL20	UPI000208D6F4	uniparc_CCL20_AND_database_facet_100_2025_11_11	814	external|gene=CCL20|entry=UPI000208D6F4|file=uniparc_CCL20_AND_database_facet_100_2025_11_11|idx=814	471	0.9430573	1
815	1	external	CCL20	UPI000208D700	uniparc_CCL20_AND_database_facet_100_2025_11_11	815	external|gene=CCL20|entry=UPI000208D700|file=uniparc_CCL20_AND_database_facet_100_2025_11_11|idx=815	298	0.9547844	1
816	1	external	CCL20	UPI000208D701	uniparc_CCL20_AND_database_facet_100_2025_11_11	816	external|gene=CCL20|entry=UPI000208D701|file=uniparc_CCL20_AND_database_facet_100_2025_11_11|idx=816	464	0.68408346	1
817	1	external	CCL20	UPI000208D70B	uniparc_CCL20_AND_database_facet_100_2025_11_11	817	external|gene=CCL20|entry=UPI000208D70B|file=uniparc_CCL20_AND_database_facet_100_2025_11_11|idx=817	360	0.8517779	1
818	1	external	CCL20	UPI000208D711	uniparc_CCL20_AND_database_facet_100_2025_11_11	818	external|gene=CCL20|entry=UPI000208D711|file=uniparc_CCL20_AND_database_facet_100_2025_11_11|idx=818	107	0.97463894	1
819	1	external	CCL20	UPI000208D714	uniparc_CCL20_AND_database_facet_100_2025_11_11	819	external|gene=CCL20|entry=UPI000208D714|file=uniparc_CCL20_AND_database_facet_100_2025_11_11|idx=819	117	0.76473755	1
820	1	external	CCL20	UPI000208D71D	uniparc_CCL20_AND_database_facet_100_2025_11_11	820	external|gene=CCL20|entry=UPI000208D71D|file=uniparc_CCL20_AND_database_facet_100_2025_11_11|idx=820	67	0.4718198	0
821	1	external	CCL20	UPI000208D721	uniparc_CCL20_AND_database_facet_100_2025_11_11	821	external|gene=CCL20|entry=UPI000208D721|file=uniparc_CCL20_AND_database_facet_100_2025_11_11|idx=821	151	0.80879563	1
822	1	external	CCL20	UPI000208D722	uniparc_CCL20_AND_database_facet_100_2025_11_11	822	external|gene=CCL20|entry=UPI000208D722|file=uniparc_CCL20_AND_database_facet_100_2025_11_11|idx=822	465	0.9763973	1
823	1	external	CCL20	UPI000208D72F	uniparc_CCL20_AND_database_facet_100_2025_11_11	823	external|gene=CCL20|entry=UPI000208D72F|file=uniparc_CCL20_AND_database_facet_100_2025_11_11|idx=823	60	0.5689659	1
824	1	external	CCL20	UPI000208D73F	uniparc_CCL20_AND_database_facet_100_2025_11_11	824	external|gene=CCL20|entry=UPI000208D73F|file=uniparc_CCL20_AND_database_facet_100_2025_11_11|idx=824	278	0.97439575	1
825	1	external	CCL20	UPI000208D745	uniparc_CCL20_AND_database_facet_100_2025_11_11	825	external|gene=CCL20|entry=UPI000208D745|file=uniparc_CCL20_AND_database_facet_100_2025_11_11|idx=825	105	0.98581934	1
826	1	external	CCL20	UPI000208D746	uniparc_CCL20_AND_database_facet_100_2025_11_11	826	external|gene=CCL20|entry=UPI000208D746|file=uniparc_CCL20_AND_database_facet_100_2025_11_11|idx=826	236	0.6950831	1
827	1	external	CCL20	UPI000208D747	uniparc_CCL20_AND_database_facet_100_2025_11_11	827	external|gene=CCL20|entry=UPI000208D747|file=uniparc_CCL20_AND_database_facet_100_2025_11_11|idx=827	164	0.9816901	1
828	1	external	CCL20	UPI000208D755	uniparc_CCL20_AND_database_facet_100_2025_11_11	828	external|gene=CCL20|entry=UPI000208D755|file=uniparc_CCL20_AND_database_facet_100_2025_11_11|idx=828	299	0.6915399	1
829	1	external	CCL20	UPI000208D75A	uniparc_CCL20_AND_database_facet_100_2025_11_11	829	external|gene=CCL20|entry=UPI000208D75A|file=uniparc_CCL20_AND_database_facet_100_2025_11_11|idx=829	270	0.8598398	1
830	1	external	CCL20	UPI000208D75C	uniparc_CCL20_AND_database_facet_100_2025_11_11	830	external|gene=CCL20|entry=UPI000208D75C|file=uniparc_CCL20_AND_database_facet_100_2025_11_11|idx=830	202	0.805651	1
831	1	external	CCL20	UPI000208D75F	uniparc_CCL20_AND_database_facet_100_2025_11_11	831	external|gene=CCL20|entry=UPI000208D75F|file=uniparc_CCL20_AND_database_facet_100_2025_11_11|idx=831	469	0.65862656	1
832	1	external	CCL20	UPI000208D76C	uniparc_CCL20_AND_database_facet_100_2025_11_11	832	external|gene=CCL20|entry=UPI000208D76C|file=uniparc_CCL20_AND_database_facet_100_2025_11_11|idx=832	104	0.7817624	1
833	1	external	CCL20	UPI000208D76D	uniparc_CCL20_AND_database_facet_100_2025_11_11	833	external|gene=CCL20|entry=UPI000208D76D|file=uniparc_CCL20_AND_database_facet_100_2025_11_11|idx=833	295	0.13333441	0
834	1	external	CCL20	UPI000208D78B	uniparc_CCL20_AND_database_facet_100_2025_11_11	834	external|gene=CCL20|entry=UPI000208D78B|file=uniparc_CCL20_AND_database_facet_100_2025_11_11|idx=834	287	0.45259705	0
835	1	external	CCL20	UPI000208D794	uniparc_CCL20_AND_database_facet_100_2025_11_11	835	external|gene=CCL20|entry=UPI000208D794|file=uniparc_CCL20_AND_database_facet_100_2025_11_11|idx=835	450	0.5428324	1
836	1	external	CCL20	UPI000208D79F	uniparc_CCL20_AND_database_facet_100_2025_11_11	836	external|gene=CCL20|entry=UPI000208D79F|file=uniparc_CCL20_AND_database_facet_100_2025_11_11|idx=836	172	0.7896601	1
837	1	external	CCL20	UPI000208D7A2	uniparc_CCL20_AND_database_facet_100_2025_11_11	837	external|gene=CCL20|entry=UPI000208D7A2|file=uniparc_CCL20_AND_database_facet_100_2025_11_11|idx=837	95	0.95843077	1
838	1	external	CCL20	UPI000208D7A3	uniparc_CCL20_AND_database_facet_100_2025_11_11	838	external|gene=CCL20|entry=UPI000208D7A3|file=uniparc_CCL20_AND_database_facet_100_2025_11_11|idx=838	339	0.9569296	1
839	1	external	CCL20	UPI000208D7A6	uniparc_CCL20_AND_database_facet_100_2025_11_11	839	external|gene=CCL20|entry=UPI000208D7A6|file=uniparc_CCL20_AND_database_facet_100_2025_11_11|idx=839	309	0.90155095	1
840	1	external	CCL20	UPI000208D7A7	uniparc_CCL20_AND_database_facet_100_2025_11_11	840	external|gene=CCL20|entry=UPI000208D7A7|file=uniparc_CCL20_AND_database_facet_100_2025_11_11|idx=840	332	0.6748385	1
841	1	external	CCL20	UPI000208D7BB	uniparc_CCL20_AND_database_facet_100_2025_11_11	841	external|gene=CCL20|entry=UPI000208D7BB|file=uniparc_CCL20_AND_database_facet_100_2025_11_11|idx=841	100	0.6572556	1
842	1	external	CCL20	UPI000208D7C2	uniparc_CCL20_AND_database_facet_100_2025_11_11	842	external|gene=CCL20|entry=UPI000208D7C2|file=uniparc_CCL20_AND_database_facet_100_2025_11_11|idx=842	277	0.98283756	1
843	1	external	CCL20	UPI000208D7C3	uniparc_CCL20_AND_database_facet_100_2025_11_11	843	external|gene=CCL20|entry=UPI000208D7C3|file=uniparc_CCL20_AND_database_facet_100_2025_11_11|idx=843	179	0.91561705	1
844	1	external	CCL20	UPI000208D7CB	uniparc_CCL20_AND_database_facet_100_2025_11_11	844	external|gene=CCL20|entry=UPI000208D7CB|file=uniparc_CCL20_AND_database_facet_100_2025_11_11|idx=844	354	0.98446447	1
845	1	external	CCL20	UPI000208D7D1	uniparc_CCL20_AND_database_facet_100_2025_11_11	845	external|gene=CCL20|entry=UPI000208D7D1|file=uniparc_CCL20_AND_database_facet_100_2025_11_11|idx=845	360	0.9809332	1
846	1	external	CCL20	UPI000208D88E	uniparc_CCL20_AND_database_facet_100_2025_11_11	846	external|gene=CCL20|entry=UPI000208D88E|file=uniparc_CCL20_AND_database_facet_100_2025_11_11|idx=846	205	0.84952134	1
847	1	external	CCL20	UPI000208D97D	uniparc_CCL20_AND_database_facet_100_2025_11_11	847	external|gene=CCL20|entry=UPI000208D97D|file=uniparc_CCL20_AND_database_facet_100_2025_11_11|idx=847	158	0.6780197	1
848	1	external	CCL20	UPI000208DDD7	uniparc_CCL20_AND_database_facet_100_2025_11_11	848	external|gene=CCL20|entry=UPI000208DDD7|file=uniparc_CCL20_AND_database_facet_100_2025_11_11|idx=848	197	0.99337846	1
849	1	external	CCL20	UPI000208DFF3	uniparc_CCL20_AND_database_facet_100_2025_11_11	849	external|gene=CCL20|entry=UPI000208DFF3|file=uniparc_CCL20_AND_database_facet_100_2025_11_11|idx=849	169	0.89346254	1
850	1	external	CCL20	UPI000208E11E	uniparc_CCL20_AND_database_facet_100_2025_11_11	850	external|gene=CCL20|entry=UPI000208E11E|file=uniparc_CCL20_AND_database_facet_100_2025_11_11|idx=850	516	0.28422242	0
851	1	external	CCL20	UPI000208E127	uniparc_CCL20_AND_database_facet_100_2025_11_11	851	external|gene=CCL20|entry=UPI000208E127|file=uniparc_CCL20_AND_database_facet_100_2025_11_11|idx=851	678	0.99066776	1
852	1	external	CCL20	UPI000208E12F	uniparc_CCL20_AND_database_facet_100_2025_11_11	852	external|gene=CCL20|entry=UPI000208E12F|file=uniparc_CCL20_AND_database_facet_100_2025_11_11|idx=852	289	0.9399824	1
853	1	external	CCL20	UPI000208E144	uniparc_CCL20_AND_database_facet_100_2025_11_11	853	external|gene=CCL20|entry=UPI000208E144|file=uniparc_CCL20_AND_database_facet_100_2025_11_11|idx=853	305	0.9602174	1
854	1	external	CCL20	UPI000208E145	uniparc_CCL20_AND_database_facet_100_2025_11_11	854	external|gene=CCL20|entry=UPI000208E145|file=uniparc_CCL20_AND_database_facet_100_2025_11_11|idx=854	249	0.5517611	1
855	1	external	CCL20	UPI000208E14E	uniparc_CCL20_AND_database_facet_100_2025_11_11	855	external|gene=CCL20|entry=UPI000208E14E|file=uniparc_CCL20_AND_database_facet_100_2025_11_11|idx=855	138	0.40002263	0
856	1	external	CCL20	UPI000208E157	uniparc_CCL20_AND_database_facet_100_2025_11_11	856	external|gene=CCL20|entry=UPI000208E157|file=uniparc_CCL20_AND_database_facet_100_2025_11_11|idx=856	228	0.9910286	1
857	1	external	CCL20	UPI000208E15F	uniparc_CCL20_AND_database_facet_100_2025_11_11	857	external|gene=CCL20|entry=UPI000208E15F|file=uniparc_CCL20_AND_database_facet_100_2025_11_11|idx=857	148	0.82321244	1
858	1	external	CCL20	UPI000208E162	uniparc_CCL20_AND_database_facet_100_2025_11_11	858	external|gene=CCL20|entry=UPI000208E162|file=uniparc_CCL20_AND_database_facet_100_2025_11_11|idx=858	301	0.5722324	1
859	1	external	CCL20	UPI000208E164	uniparc_CCL20_AND_database_facet_100_2025_11_11	859	external|gene=CCL20|entry=UPI000208E164|file=uniparc_CCL20_AND_database_facet_100_2025_11_11|idx=859	291	0.95445114	1
860	1	external	CCL20	UPI000208E167	uniparc_CCL20_AND_database_facet_100_2025_11_11	860	external|gene=CCL20|entry=UPI000208E167|file=uniparc_CCL20_AND_database_facet_100_2025_11_11|idx=860	404	0.09795551	0
861	1	external	CCL20	UPI000208E16D	uniparc_CCL20_AND_database_facet_100_2025_11_11	861	external|gene=CCL20|entry=UPI000208E16D|file=uniparc_CCL20_AND_database_facet_100_2025_11_11|idx=861	258	0.92920405	1
862	1	external	CCL20	UPI000208E16E	uniparc_CCL20_AND_database_facet_100_2025_11_11	862	external|gene=CCL20|entry=UPI000208E16E|file=uniparc_CCL20_AND_database_facet_100_2025_11_11|idx=862	234	0.72073174	1
863	1	external	CCL20	UPI000208E179	uniparc_CCL20_AND_database_facet_100_2025_11_11	863	external|gene=CCL20|entry=UPI000208E179|file=uniparc_CCL20_AND_database_facet_100_2025_11_11|idx=863	80	0.97337306	1
864	1	external	CCL20	UPI000208E17E	uniparc_CCL20_AND_database_facet_100_2025_11_11	864	external|gene=CCL20|entry=UPI000208E17E|file=uniparc_CCL20_AND_database_facet_100_2025_11_11|idx=864	122	0.8550947	1
865	1	external	CCL20	UPI000208E186	uniparc_CCL20_AND_database_facet_100_2025_11_11	865	external|gene=CCL20|entry=UPI000208E186|file=uniparc_CCL20_AND_database_facet_100_2025_11_11|idx=865	317	0.9593481	1
866	1	external	CCL20	UPI000208E18A	uniparc_CCL20_AND_database_facet_100_2025_11_11	866	external|gene=CCL20|entry=UPI000208E18A|file=uniparc_CCL20_AND_database_facet_100_2025_11_11|idx=866	691	0.855848	1
867	1	external	CCL20	UPI000208E19B	uniparc_CCL20_AND_database_facet_100_2025_11_11	867	external|gene=CCL20|entry=UPI000208E19B|file=uniparc_CCL20_AND_database_facet_100_2025_11_11|idx=867	277	0.4298197	0
868	1	external	CCL20	UPI000208E19D	uniparc_CCL20_AND_database_facet_100_2025_11_11	868	external|gene=CCL20|entry=UPI000208E19D|file=uniparc_CCL20_AND_database_facet_100_2025_11_11|idx=868	304	0.6621655	1
869	1	external	CCL20	UPI000208E19E	uniparc_CCL20_AND_database_facet_100_2025_11_11	869	external|gene=CCL20|entry=UPI000208E19E|file=uniparc_CCL20_AND_database_facet_100_2025_11_11|idx=869	91	0.99983037	1
870	1	external	CCL20	UPI000208E1A1	uniparc_CCL20_AND_database_facet_100_2025_11_11	870	external|gene=CCL20|entry=UPI000208E1A1|file=uniparc_CCL20_AND_database_facet_100_2025_11_11|idx=870	139	0.9872295	1
871	1	external	CCL20	UPI000208E1A2	uniparc_CCL20_AND_database_facet_100_2025_11_11	871	external|gene=CCL20|entry=UPI000208E1A2|file=uniparc_CCL20_AND_database_facet_100_2025_11_11|idx=871	109	0.9838604	1
872	1	external	CCL20	UPI000208E1AA	uniparc_CCL20_AND_database_facet_100_2025_11_11	872	external|gene=CCL20|entry=UPI000208E1AA|file=uniparc_CCL20_AND_database_facet_100_2025_11_11|idx=872	162	0.4459192	0
873	1	external	CCL20	UPI000208E1B0	uniparc_CCL20_AND_database_facet_100_2025_11_11	873	external|gene=CCL20|entry=UPI000208E1B0|file=uniparc_CCL20_AND_database_facet_100_2025_11_11|idx=873	460	0.99046457	1
874	1	external	CCL20	UPI000208E1B4	uniparc_CCL20_AND_database_facet_100_2025_11_11	874	external|gene=CCL20|entry=UPI000208E1B4|file=uniparc_CCL20_AND_database_facet_100_2025_11_11|idx=874	364	0.5212059	1
875	1	external	CCL20	UPI000208E1BA	uniparc_CCL20_AND_database_facet_100_2025_11_11	875	external|gene=CCL20|entry=UPI000208E1BA|file=uniparc_CCL20_AND_database_facet_100_2025_11_11|idx=875	284	0.8607401	1
876	1	external	CCL20	UPI000208E1BB	uniparc_CCL20_AND_database_facet_100_2025_11_11	876	external|gene=CCL20|entry=UPI000208E1BB|file=uniparc_CCL20_AND_database_facet_100_2025_11_11|idx=876	427	0.34399498	0
877	1	external	CCL20	UPI000208E1C1	uniparc_CCL20_AND_database_facet_100_2025_11_11	877	external|gene=CCL20|entry=UPI000208E1C1|file=uniparc_CCL20_AND_database_facet_100_2025_11_11|idx=877	339	0.8569515	1
878	1	external	CCL20	UPI000208E1C3	uniparc_CCL20_AND_database_facet_100_2025_11_11	878	external|gene=CCL20|entry=UPI000208E1C3|file=uniparc_CCL20_AND_database_facet_100_2025_11_11|idx=878	574	0.91631657	1
879	1	external	CCL20	UPI000208E1C6	uniparc_CCL20_AND_database_facet_100_2025_11_11	879	external|gene=CCL20|entry=UPI000208E1C6|file=uniparc_CCL20_AND_database_facet_100_2025_11_11|idx=879	166	0.96604407	1
880	1	external	CCL20	UPI000208E1CB	uniparc_CCL20_AND_database_facet_100_2025_11_11	880	external|gene=CCL20|entry=UPI000208E1CB|file=uniparc_CCL20_AND_database_facet_100_2025_11_11|idx=880	487	0.4002969	0
881	1	external	CCL20	UPI000208E1D6	uniparc_CCL20_AND_database_facet_100_2025_11_11	881	external|gene=CCL20|entry=UPI000208E1D6|file=uniparc_CCL20_AND_database_facet_100_2025_11_11|idx=881	233	0.96458256	1
882	1	external	CCL20	UPI000208E1D9	uniparc_CCL20_AND_database_facet_100_2025_11_11	882	external|gene=CCL20|entry=UPI000208E1D9|file=uniparc_CCL20_AND_database_facet_100_2025_11_11|idx=882	207	0.6845063	1
883	1	external	CCL20	UPI000208E1DA	uniparc_CCL20_AND_database_facet_100_2025_11_11	883	external|gene=CCL20|entry=UPI000208E1DA|file=uniparc_CCL20_AND_database_facet_100_2025_11_11|idx=883	141	0.72875684	1
884	1	external	CCL20	UPI000208E1F1	uniparc_CCL20_AND_database_facet_100_2025_11_11	884	external|gene=CCL20|entry=UPI000208E1F1|file=uniparc_CCL20_AND_database_facet_100_2025_11_11|idx=884	212	0.9209974	1
885	1	external	CCL20	UPI000208E1F3	uniparc_CCL20_AND_database_facet_100_2025_11_11	885	external|gene=CCL20|entry=UPI000208E1F3|file=uniparc_CCL20_AND_database_facet_100_2025_11_11|idx=885	128	0.2777305	0
886	1	external	CCL20	UPI000208E1F5	uniparc_CCL20_AND_database_facet_100_2025_11_11	886	external|gene=CCL20|entry=UPI000208E1F5|file=uniparc_CCL20_AND_database_facet_100_2025_11_11|idx=886	62	0.7988715	1
887	1	external	CCL20	UPI000208E203	uniparc_CCL20_AND_database_facet_100_2025_11_11	887	external|gene=CCL20|entry=UPI000208E203|file=uniparc_CCL20_AND_database_facet_100_2025_11_11|idx=887	439	0.67374605	1
888	1	external	CCL20	UPI000208E209	uniparc_CCL20_AND_database_facet_100_2025_11_11	888	external|gene=CCL20|entry=UPI000208E209|file=uniparc_CCL20_AND_database_facet_100_2025_11_11|idx=888	317	0.37841946	0
889	1	external	CCL20	UPI000208E252	uniparc_CCL20_AND_database_facet_100_2025_11_11	889	external|gene=CCL20|entry=UPI000208E252|file=uniparc_CCL20_AND_database_facet_100_2025_11_11|idx=889	166	0.9024011	1
890	1	external	CCL20	UPI000208E6B3	uniparc_CCL20_AND_database_facet_100_2025_11_11	890	external|gene=CCL20|entry=UPI000208E6B3|file=uniparc_CCL20_AND_database_facet_100_2025_11_11|idx=890	196	0.7115887	1
891	1	external	CCL20	UPI000208E8DF	uniparc_CCL20_AND_database_facet_100_2025_11_11	891	external|gene=CCL20|entry=UPI000208E8DF|file=uniparc_CCL20_AND_database_facet_100_2025_11_11|idx=891	122	0.9303076	1
892	1	external	CCL20	UPI000208EB92	uniparc_CCL20_AND_database_facet_100_2025_11_11	892	external|gene=CCL20|entry=UPI000208EB92|file=uniparc_CCL20_AND_database_facet_100_2025_11_11|idx=892	123	0.86856496	1
893	1	external	CCL20	UPI000208EB94	uniparc_CCL20_AND_database_facet_100_2025_11_11	893	external|gene=CCL20|entry=UPI000208EB94|file=uniparc_CCL20_AND_database_facet_100_2025_11_11|idx=893	192	0.6321313	1
894	1	external	CCL20	UPI000208EB98	uniparc_CCL20_AND_database_facet_100_2025_11_11	894	external|gene=CCL20|entry=UPI000208EB98|file=uniparc_CCL20_AND_database_facet_100_2025_11_11|idx=894	209	0.9242826	1
895	1	external	CCL20	UPI000208EB99	uniparc_CCL20_AND_database_facet_100_2025_11_11	895	external|gene=CCL20|entry=UPI000208EB99|file=uniparc_CCL20_AND_database_facet_100_2025_11_11|idx=895	147	0.5703422	1
896	1	external	CCL20	UPI000208EB9A	uniparc_CCL20_AND_database_facet_100_2025_11_11	896	external|gene=CCL20|entry=UPI000208EB9A|file=uniparc_CCL20_AND_database_facet_100_2025_11_11|idx=896	632	0.8734039	1
897	1	external	CCL20	UPI000208EB9C	uniparc_CCL20_AND_database_facet_100_2025_11_11	897	external|gene=CCL20|entry=UPI000208EB9C|file=uniparc_CCL20_AND_database_facet_100_2025_11_11|idx=897	350	0.799869	1
898	1	external	CCL20	UPI000208EB9D	uniparc_CCL20_AND_database_facet_100_2025_11_11	898	external|gene=CCL20|entry=UPI000208EB9D|file=uniparc_CCL20_AND_database_facet_100_2025_11_11|idx=898	448	0.52190685	1
899	1	external	CCL20	UPI000208EBA0	uniparc_CCL20_AND_database_facet_100_2025_11_11	899	external|gene=CCL20|entry=UPI000208EBA0|file=uniparc_CCL20_AND_database_facet_100_2025_11_11|idx=899	216	0.9773756	1
900	1	external	CCL20	UPI000208EBA5	uniparc_CCL20_AND_database_facet_100_2025_11_11	900	external|gene=CCL20|entry=UPI000208EBA5|file=uniparc_CCL20_AND_database_facet_100_2025_11_11|idx=900	190	0.97122204	1
901	1	external	CCL20	UPI000208EBA6	uniparc_CCL20_AND_database_facet_100_2025_11_11	901	external|gene=CCL20|entry=UPI000208EBA6|file=uniparc_CCL20_AND_database_facet_100_2025_11_11|idx=901	497	0.9395227	1
902	1	external	CCL20	UPI000208EBA7	uniparc_CCL20_AND_database_facet_100_2025_11_11	902	external|gene=CCL20|entry=UPI000208EBA7|file=uniparc_CCL20_AND_database_facet_100_2025_11_11|idx=902	154	0.9666011	1
903	1	external	CCL20	UPI000208EBA8	uniparc_CCL20_AND_database_facet_100_2025_11_11	903	external|gene=CCL20|entry=UPI000208EBA8|file=uniparc_CCL20_AND_database_facet_100_2025_11_11|idx=903	285	0.64977974	1
904	1	external	CCL20	UPI000208EBB1	uniparc_CCL20_AND_database_facet_100_2025_11_11	904	external|gene=CCL20|entry=UPI000208EBB1|file=uniparc_CCL20_AND_database_facet_100_2025_11_11|idx=904	172	0.98754984	1
905	1	external	CCL20	UPI000208EBBF	uniparc_CCL20_AND_database_facet_100_2025_11_11	905	external|gene=CCL20|entry=UPI000208EBBF|file=uniparc_CCL20_AND_database_facet_100_2025_11_11|idx=905	298	0.66637796	1
906	1	external	CCL20	UPI000208EBCE	uniparc_CCL20_AND_database_facet_100_2025_11_11	906	external|gene=CCL20|entry=UPI000208EBCE|file=uniparc_CCL20_AND_database_facet_100_2025_11_11|idx=906	224	0.8256408	1
907	1	external	CCL20	UPI000208EBD3	uniparc_CCL20_AND_database_facet_100_2025_11_11	907	external|gene=CCL20|entry=UPI000208EBD3|file=uniparc_CCL20_AND_database_facet_100_2025_11_11|idx=907	209	0.9399573	1
908	1	external	CCL20	UPI000208EBD4	uniparc_CCL20_AND_database_facet_100_2025_11_11	908	external|gene=CCL20|entry=UPI000208EBD4|file=uniparc_CCL20_AND_database_facet_100_2025_11_11|idx=908	94	0.9700834	1
909	1	external	CCL20	UPI000208EBE0	uniparc_CCL20_AND_database_facet_100_2025_11_11	909	external|gene=CCL20|entry=UPI000208EBE0|file=uniparc_CCL20_AND_database_facet_100_2025_11_11|idx=909	101	0.81367093	1
910	1	external	CCL20	UPI000208EBEC	uniparc_CCL20_AND_database_facet_100_2025_11_11	910	external|gene=CCL20|entry=UPI000208EBEC|file=uniparc_CCL20_AND_database_facet_100_2025_11_11|idx=910	126	0.38165012	0
911	1	external	CCL20	UPI000208EBF9	uniparc_CCL20_AND_database_facet_100_2025_11_11	911	external|gene=CCL20|entry=UPI000208EBF9|file=uniparc_CCL20_AND_database_facet_100_2025_11_11|idx=911	299	0.93409675	1
912	1	external	CCL20	UPI000208EBFA	uniparc_CCL20_AND_database_facet_100_2025_11_11	912	external|gene=CCL20|entry=UPI000208EBFA|file=uniparc_CCL20_AND_database_facet_100_2025_11_11|idx=912	244	0.97565156	1
913	1	external	CCL20	UPI000208EBFE	uniparc_CCL20_AND_database_facet_100_2025_11_11	913	external|gene=CCL20|entry=UPI000208EBFE|file=uniparc_CCL20_AND_database_facet_100_2025_11_11|idx=913	135	0.87929916	1
914	1	external	CCL20	UPI000208EBFF	uniparc_CCL20_AND_database_facet_100_2025_11_11	914	external|gene=CCL20|entry=UPI000208EBFF|file=uniparc_CCL20_AND_database_facet_100_2025_11_11|idx=914	82	0.67237705	1
915	1	external	CCL20	UPI000208EC00	uniparc_CCL20_AND_database_facet_100_2025_11_11	915	external|gene=CCL20|entry=UPI000208EC00|file=uniparc_CCL20_AND_database_facet_100_2025_11_11|idx=915	443	0.6835742	1
916	1	external	CCL20	UPI000208EC01	uniparc_CCL20_AND_database_facet_100_2025_11_11	916	external|gene=CCL20|entry=UPI000208EC01|file=uniparc_CCL20_AND_database_facet_100_2025_11_11|idx=916	158	0.36703047	0
917	1	external	CCL20	UPI000208EC02	uniparc_CCL20_AND_database_facet_100_2025_11_11	917	external|gene=CCL20|entry=UPI000208EC02|file=uniparc_CCL20_AND_database_facet_100_2025_11_11|idx=917	260	0.5555466	1
918	1	external	CCL20	UPI000208EC0A	uniparc_CCL20_AND_database_facet_100_2025_11_11	918	external|gene=CCL20|entry=UPI000208EC0A|file=uniparc_CCL20_AND_database_facet_100_2025_11_11|idx=918	222	0.98400474	1
919	1	external	CCL20	UPI000208EC0D	uniparc_CCL20_AND_database_facet_100_2025_11_11	919	external|gene=CCL20|entry=UPI000208EC0D|file=uniparc_CCL20_AND_database_facet_100_2025_11_11|idx=919	318	0.536744	1
920	1	external	CCL20	UPI000208EC10	uniparc_CCL20_AND_database_facet_100_2025_11_11	920	external|gene=CCL20|entry=UPI000208EC10|file=uniparc_CCL20_AND_database_facet_100_2025_11_11|idx=920	103	0.9984937	1
921	1	external	CCL20	UPI000208EC1D	uniparc_CCL20_AND_database_facet_100_2025_11_11	921	external|gene=CCL20|entry=UPI000208EC1D|file=uniparc_CCL20_AND_database_facet_100_2025_11_11|idx=921	609	0.74884874	1
922	1	external	CCL20	UPI000208EC23	uniparc_CCL20_AND_database_facet_100_2025_11_11	922	external|gene=CCL20|entry=UPI000208EC23|file=uniparc_CCL20_AND_database_facet_100_2025_11_11|idx=922	189	0.8294092	1
923	1	external	CCL20	UPI000208EC2B	uniparc_CCL20_AND_database_facet_100_2025_11_11	923	external|gene=CCL20|entry=UPI000208EC2B|file=uniparc_CCL20_AND_database_facet_100_2025_11_11|idx=923	339	0.3799094	0
924	1	external	CCL20	UPI000208EC2D	uniparc_CCL20_AND_database_facet_100_2025_11_11	924	external|gene=CCL20|entry=UPI000208EC2D|file=uniparc_CCL20_AND_database_facet_100_2025_11_11|idx=924	202	0.84430206	1
925	1	external	CCL20	UPI000208EC36	uniparc_CCL20_AND_database_facet_100_2025_11_11	925	external|gene=CCL20|entry=UPI000208EC36|file=uniparc_CCL20_AND_database_facet_100_2025_11_11|idx=925	47	0.7572482	1
926	1	external	CCL20	UPI000208EC37	uniparc_CCL20_AND_database_facet_100_2025_11_11	926	external|gene=CCL20|entry=UPI000208EC37|file=uniparc_CCL20_AND_database_facet_100_2025_11_11|idx=926	142	0.9967938	1
927	1	external	CCL20	UPI000208EC38	uniparc_CCL20_AND_database_facet_100_2025_11_11	927	external|gene=CCL20|entry=UPI000208EC38|file=uniparc_CCL20_AND_database_facet_100_2025_11_11|idx=927	261	0.91376406	1
928	1	external	CCL20	UPI000208EC39	uniparc_CCL20_AND_database_facet_100_2025_11_11	928	external|gene=CCL20|entry=UPI000208EC39|file=uniparc_CCL20_AND_database_facet_100_2025_11_11|idx=928	128	0.96448785	1
929	1	external	CCL20	UPI000208EC3A	uniparc_CCL20_AND_database_facet_100_2025_11_11	929	external|gene=CCL20|entry=UPI000208EC3A|file=uniparc_CCL20_AND_database_facet_100_2025_11_11|idx=929	254	0.6682743	1
930	1	external	CCL20	UPI000208EC41	uniparc_CCL20_AND_database_facet_100_2025_11_11	930	external|gene=CCL20|entry=UPI000208EC41|file=uniparc_CCL20_AND_database_facet_100_2025_11_11|idx=930	237	0.56330097	1
931	1	external	CCL20	UPI000208EC45	uniparc_CCL20_AND_database_facet_100_2025_11_11	931	external|gene=CCL20|entry=UPI000208EC45|file=uniparc_CCL20_AND_database_facet_100_2025_11_11|idx=931	331	0.44026753	0
932	1	external	CCL20	UPI000208EC4B	uniparc_CCL20_AND_database_facet_100_2025_11_11	932	external|gene=CCL20|entry=UPI000208EC4B|file=uniparc_CCL20_AND_database_facet_100_2025_11_11|idx=932	309	0.81982446	1
933	1	external	CCL20	UPI000208EC52	uniparc_CCL20_AND_database_facet_100_2025_11_11	933	external|gene=CCL20|entry=UPI000208EC52|file=uniparc_CCL20_AND_database_facet_100_2025_11_11|idx=933	301	0.1343488	0
934	1	external	CCL20	UPI000208EC5A	uniparc_CCL20_AND_database_facet_100_2025_11_11	934	external|gene=CCL20|entry=UPI000208EC5A|file=uniparc_CCL20_AND_database_facet_100_2025_11_11|idx=934	99	0.321626	0
935	1	external	CCL20	UPI000208EC6B	uniparc_CCL20_AND_database_facet_100_2025_11_11	935	external|gene=CCL20|entry=UPI000208EC6B|file=uniparc_CCL20_AND_database_facet_100_2025_11_11|idx=935	251	0.89801145	1
936	1	external	CCL20	UPI000208EC75	uniparc_CCL20_AND_database_facet_100_2025_11_11	936	external|gene=CCL20|entry=UPI000208EC75|file=uniparc_CCL20_AND_database_facet_100_2025_11_11|idx=936	303	0.43547678	0
937	1	external	CCL20	UPI000208EC78	uniparc_CCL20_AND_database_facet_100_2025_11_11	937	external|gene=CCL20|entry=UPI000208EC78|file=uniparc_CCL20_AND_database_facet_100_2025_11_11|idx=937	223	0.66317123	1
938	1	external	CCL20	UPI000208EC7B	uniparc_CCL20_AND_database_facet_100_2025_11_11	938	external|gene=CCL20|entry=UPI000208EC7B|file=uniparc_CCL20_AND_database_facet_100_2025_11_11|idx=938	256	0.6502932	1
939	1	external	CCL20	UPI000208EC81	uniparc_CCL20_AND_database_facet_100_2025_11_11	939	external|gene=CCL20|entry=UPI000208EC81|file=uniparc_CCL20_AND_database_facet_100_2025_11_11|idx=939	109	0.8894801	1
940	1	external	CCL20	UPI000208EC84	uniparc_CCL20_AND_database_facet_100_2025_11_11	940	external|gene=CCL20|entry=UPI000208EC84|file=uniparc_CCL20_AND_database_facet_100_2025_11_11|idx=940	315	0.55940765	1
941	1	external	CCL20	UPI000208EC8A	uniparc_CCL20_AND_database_facet_100_2025_11_11	941	external|gene=CCL20|entry=UPI000208EC8A|file=uniparc_CCL20_AND_database_facet_100_2025_11_11|idx=941	468	0.96431524	1
942	1	external	CCL20	UPI000208EC8B	uniparc_CCL20_AND_database_facet_100_2025_11_11	942	external|gene=CCL20|entry=UPI000208EC8B|file=uniparc_CCL20_AND_database_facet_100_2025_11_11|idx=942	185	0.80115426	1
943	1	external	CCL20	UPI000208EC8F	uniparc_CCL20_AND_database_facet_100_2025_11_11	943	external|gene=CCL20|entry=UPI000208EC8F|file=uniparc_CCL20_AND_database_facet_100_2025_11_11|idx=943	345	0.7005667	1
944	1	external	CCL20	UPI000208EC95	uniparc_CCL20_AND_database_facet_100_2025_11_11	944	external|gene=CCL20|entry=UPI000208EC95|file=uniparc_CCL20_AND_database_facet_100_2025_11_11|idx=944	348	0.44697192	0
945	1	external	CCL20	UPI000208ECC2	uniparc_CCL20_AND_database_facet_100_2025_11_11	945	external|gene=CCL20|entry=UPI000208ECC2|file=uniparc_CCL20_AND_database_facet_100_2025_11_11|idx=945	183	0.3605051	0
946	1	external	CCL20	UPI000208ECCB	uniparc_CCL20_AND_database_facet_100_2025_11_11	946	external|gene=CCL20|entry=UPI000208ECCB|file=uniparc_CCL20_AND_database_facet_100_2025_11_11|idx=946	134	0.45136112	0
947	1	external	CCL20	UPI000208F5D8	uniparc_CCL20_AND_database_facet_100_2025_11_11	947	external|gene=CCL20|entry=UPI000208F5D8|file=uniparc_CCL20_AND_database_facet_100_2025_11_11|idx=947	112	0.84196126	1
948	1	external	CCL20	UPI000208F5DA	uniparc_CCL20_AND_database_facet_100_2025_11_11	948	external|gene=CCL20|entry=UPI000208F5DA|file=uniparc_CCL20_AND_database_facet_100_2025_11_11|idx=948	138	0.9820795	1
949	1	external	CCL20	UPI000208F5DD	uniparc_CCL20_AND_database_facet_100_2025_11_11	949	external|gene=CCL20|entry=UPI000208F5DD|file=uniparc_CCL20_AND_database_facet_100_2025_11_11|idx=949	251	0.56104934	1
950	1	external	CCL20	UPI000208F5EE	uniparc_CCL20_AND_database_facet_100_2025_11_11	950	external|gene=CCL20|entry=UPI000208F5EE|file=uniparc_CCL20_AND_database_facet_100_2025_11_11|idx=950	245	0.70591676	1
951	1	external	CCL20	UPI000208F5F8	uniparc_CCL20_AND_database_facet_100_2025_11_11	951	external|gene=CCL20|entry=UPI000208F5F8|file=uniparc_CCL20_AND_database_facet_100_2025_11_11|idx=951	129	0.4382042	0
952	1	external	CCL20	UPI000208F5FF	uniparc_CCL20_AND_database_facet_100_2025_11_11	952	external|gene=CCL20|entry=UPI000208F5FF|file=uniparc_CCL20_AND_database_facet_100_2025_11_11|idx=952	144	0.88246506	1
953	1	external	CCL20	UPI000208F62A	uniparc_CCL20_AND_database_facet_100_2025_11_11	953	external|gene=CCL20|entry=UPI000208F62A|file=uniparc_CCL20_AND_database_facet_100_2025_11_11|idx=953	197	0.66330653	1
954	1	external	CCL20	UPI000208F62B	uniparc_CCL20_AND_database_facet_100_2025_11_11	954	external|gene=CCL20|entry=UPI000208F62B|file=uniparc_CCL20_AND_database_facet_100_2025_11_11|idx=954	220	0.82858527	1
955	1	external	CCL20	UPI000208F62F	uniparc_CCL20_AND_database_facet_100_2025_11_11	955	external|gene=CCL20|entry=UPI000208F62F|file=uniparc_CCL20_AND_database_facet_100_2025_11_11|idx=955	627	0.8724376	1
956	1	external	CCL20	UPI000208F634	uniparc_CCL20_AND_database_facet_100_2025_11_11	956	external|gene=CCL20|entry=UPI000208F634|file=uniparc_CCL20_AND_database_facet_100_2025_11_11|idx=956	84	0.99747986	1
957	1	external	CCL20	UPI000208F63F	uniparc_CCL20_AND_database_facet_100_2025_11_11	957	external|gene=CCL20|entry=UPI000208F63F|file=uniparc_CCL20_AND_database_facet_100_2025_11_11|idx=957	208	0.99748564	1
958	1	external	CCL20	UPI000208F64B	uniparc_CCL20_AND_database_facet_100_2025_11_11	958	external|gene=CCL20|entry=UPI000208F64B|file=uniparc_CCL20_AND_database_facet_100_2025_11_11|idx=958	394	0.791296	1
959	1	external	CCL20	UPI000208F64F	uniparc_CCL20_AND_database_facet_100_2025_11_11	959	external|gene=CCL20|entry=UPI000208F64F|file=uniparc_CCL20_AND_database_facet_100_2025_11_11|idx=959	430	0.77397966	1
960	1	external	CCL20	UPI000208F667	uniparc_CCL20_AND_database_facet_100_2025_11_11	960	external|gene=CCL20|entry=UPI000208F667|file=uniparc_CCL20_AND_database_facet_100_2025_11_11|idx=960	254	0.64423645	1
961	1	external	CCL20	UPI000208F66E	uniparc_CCL20_AND_database_facet_100_2025_11_11	961	external|gene=CCL20|entry=UPI000208F66E|file=uniparc_CCL20_AND_database_facet_100_2025_11_11|idx=961	261	0.85423565	1
962	1	external	CCL20	UPI000208F670	uniparc_CCL20_AND_database_facet_100_2025_11_11	962	external|gene=CCL20|entry=UPI000208F670|file=uniparc_CCL20_AND_database_facet_100_2025_11_11|idx=962	79	0.6760298	1
963	1	external	CCL20	UPI000208F682	uniparc_CCL20_AND_database_facet_100_2025_11_11	963	external|gene=CCL20|entry=UPI000208F682|file=uniparc_CCL20_AND_database_facet_100_2025_11_11|idx=963	251	0.71298075	1
964	1	external	CCL20	UPI000208F688	uniparc_CCL20_AND_database_facet_100_2025_11_11	964	external|gene=CCL20|entry=UPI000208F688|file=uniparc_CCL20_AND_database_facet_100_2025_11_11|idx=964	257	0.87947375	1
965	1	external	CCL20	UPI000208F68D	uniparc_CCL20_AND_database_facet_100_2025_11_11	965	external|gene=CCL20|entry=UPI000208F68D|file=uniparc_CCL20_AND_database_facet_100_2025_11_11|idx=965	367	0.9918433	1
966	1	external	CCL20	UPI000208F690	uniparc_CCL20_AND_database_facet_100_2025_11_11	966	external|gene=CCL20|entry=UPI000208F690|file=uniparc_CCL20_AND_database_facet_100_2025_11_11|idx=966	242	0.71361226	1
967	1	external	CCL20	UPI000208F692	uniparc_CCL20_AND_database_facet_100_2025_11_11	967	external|gene=CCL20|entry=UPI000208F692|file=uniparc_CCL20_AND_database_facet_100_2025_11_11|idx=967	203	0.83111763	1
968	1	external	CCL20	UPI000208F695	uniparc_CCL20_AND_database_facet_100_2025_11_11	968	external|gene=CCL20|entry=UPI000208F695|file=uniparc_CCL20_AND_database_facet_100_2025_11_11|idx=968	216	0.9802437	1
969	1	external	CCL20	UPI000208F696	uniparc_CCL20_AND_database_facet_100_2025_11_11	969	external|gene=CCL20|entry=UPI000208F696|file=uniparc_CCL20_AND_database_facet_100_2025_11_11|idx=969	302	0.33155847	0
970	1	external	CCL20	UPI000208F6A2	uniparc_CCL20_AND_database_facet_100_2025_11_11	970	external|gene=CCL20|entry=UPI000208F6A2|file=uniparc_CCL20_AND_database_facet_100_2025_11_11|idx=970	299	0.3201877	0
971	1	external	CCL20	UPI000208F6C8	uniparc_CCL20_AND_database_facet_100_2025_11_11	971	external|gene=CCL20|entry=UPI000208F6C8|file=uniparc_CCL20_AND_database_facet_100_2025_11_11|idx=971	323	0.7534582	1
972	1	external	CCL20	UPI000208F6CD	uniparc_CCL20_AND_database_facet_100_2025_11_11	972	external|gene=CCL20|entry=UPI000208F6CD|file=uniparc_CCL20_AND_database_facet_100_2025_11_11|idx=972	314	0.6653613	1
973	1	external	CCL20	UPI000208F6D1	uniparc_CCL20_AND_database_facet_100_2025_11_11	973	external|gene=CCL20|entry=UPI000208F6D1|file=uniparc_CCL20_AND_database_facet_100_2025_11_11|idx=973	313	0.939917	1
974	1	external	CCL20	UPI000208F6D3	uniparc_CCL20_AND_database_facet_100_2025_11_11	974	external|gene=CCL20|entry=UPI000208F6D3|file=uniparc_CCL20_AND_database_facet_100_2025_11_11|idx=974	380	0.89115846	1
975	1	external	CCL20	UPI000208F6D4	uniparc_CCL20_AND_database_facet_100_2025_11_11	975	external|gene=CCL20|entry=UPI000208F6D4|file=uniparc_CCL20_AND_database_facet_100_2025_11_11|idx=975	364	0.9595238	1
976	1	external	CCL20	UPI000208F6DD	uniparc_CCL20_AND_database_facet_100_2025_11_11	976	external|gene=CCL20|entry=UPI000208F6DD|file=uniparc_CCL20_AND_database_facet_100_2025_11_11|idx=976	321	0.7343254	1
977	1	external	CCL20	UPI000208F6DE	uniparc_CCL20_AND_database_facet_100_2025_11_11	977	external|gene=CCL20|entry=UPI000208F6DE|file=uniparc_CCL20_AND_database_facet_100_2025_11_11|idx=977	212	0.45067677	0
978	1	external	CCL20	UPI000208F6E3	uniparc_CCL20_AND_database_facet_100_2025_11_11	978	external|gene=CCL20|entry=UPI000208F6E3|file=uniparc_CCL20_AND_database_facet_100_2025_11_11|idx=978	148	0.65957636	1
979	1	external	CCL20	UPI000208F6F3	uniparc_CCL20_AND_database_facet_100_2025_11_11	979	external|gene=CCL20|entry=UPI000208F6F3|file=uniparc_CCL20_AND_database_facet_100_2025_11_11|idx=979	266	0.91982764	1
980	1	external	CCL20	UPI000208FC13	uniparc_CCL20_AND_database_facet_100_2025_11_11	980	external|gene=CCL20|entry=UPI000208FC13|file=uniparc_CCL20_AND_database_facet_100_2025_11_11|idx=980	126	0.91780406	1
981	1	external	CCL20	UPI000208FD83	uniparc_CCL20_AND_database_facet_100_2025_11_11	981	external|gene=CCL20|entry=UPI000208FD83|file=uniparc_CCL20_AND_database_facet_100_2025_11_11|idx=981	367	0.9407761	1
982	1	external	CCL20	UPI000208FFAD	uniparc_CCL20_AND_database_facet_100_2025_11_11	982	external|gene=CCL20|entry=UPI000208FFAD|file=uniparc_CCL20_AND_database_facet_100_2025_11_11|idx=982	94	0.9894944	1
983	1	external	CCL20	UPI000208FFD7	uniparc_CCL20_AND_database_facet_100_2025_11_11	983	external|gene=CCL20|entry=UPI000208FFD7|file=uniparc_CCL20_AND_database_facet_100_2025_11_11|idx=983	113	0.44713536	0
984	1	external	CCL20	UPI000208FFD8	uniparc_CCL20_AND_database_facet_100_2025_11_11	984	external|gene=CCL20|entry=UPI000208FFD8|file=uniparc_CCL20_AND_database_facet_100_2025_11_11|idx=984	163	0.38180187	0
985	1	external	CCL20	UPI000208FFDE	uniparc_CCL20_AND_database_facet_100_2025_11_11	985	external|gene=CCL20|entry=UPI000208FFDE|file=uniparc_CCL20_AND_database_facet_100_2025_11_11|idx=985	393	0.8311697	1
986	1	external	CCL20	UPI000208FFE0	uniparc_CCL20_AND_database_facet_100_2025_11_11	986	external|gene=CCL20|entry=UPI000208FFE0|file=uniparc_CCL20_AND_database_facet_100_2025_11_11|idx=986	219	0.3036226	0
987	1	external	CCL20	UPI000208FFE4	uniparc_CCL20_AND_database_facet_100_2025_11_11	987	external|gene=CCL20|entry=UPI000208FFE4|file=uniparc_CCL20_AND_database_facet_100_2025_11_11|idx=987	464	0.703647	1
988	1	external	CCL20	UPI000208FFE7	uniparc_CCL20_AND_database_facet_100_2025_11_11	988	external|gene=CCL20|entry=UPI000208FFE7|file=uniparc_CCL20_AND_database_facet_100_2025_11_11|idx=988	438	0.48755133	0
989	1	external	CCL20	UPI000208FFEA	uniparc_CCL20_AND_database_facet_100_2025_11_11	989	external|gene=CCL20|entry=UPI000208FFEA|file=uniparc_CCL20_AND_database_facet_100_2025_11_11|idx=989	390	0.9826873	1
990	1	external	CCL20	UPI000208FFEE	uniparc_CCL20_AND_database_facet_100_2025_11_11	990	external|gene=CCL20|entry=UPI000208FFEE|file=uniparc_CCL20_AND_database_facet_100_2025_11_11|idx=990	536	0.95591486	1
991	1	external	CCL20	UPI000208FFF0	uniparc_CCL20_AND_database_facet_100_2025_11_11	991	external|gene=CCL20|entry=UPI000208FFF0|file=uniparc_CCL20_AND_database_facet_100_2025_11_11|idx=991	391	0.9122959	1
992	1	external	CCL20	UPI000208FFF3	uniparc_CCL20_AND_database_facet_100_2025_11_11	992	external|gene=CCL20|entry=UPI000208FFF3|file=uniparc_CCL20_AND_database_facet_100_2025_11_11|idx=992	154	0.86507845	1
993	1	external	CCL20	UPI000208FFF8	uniparc_CCL20_AND_database_facet_100_2025_11_11	993	external|gene=CCL20|entry=UPI000208FFF8|file=uniparc_CCL20_AND_database_facet_100_2025_11_11|idx=993	497	0.73557043	1
994	1	external	CCL20	UPI000209000A	uniparc_CCL20_AND_database_facet_100_2025_11_11	994	external|gene=CCL20|entry=UPI000209000A|file=uniparc_CCL20_AND_database_facet_100_2025_11_11|idx=994	539	0.9739605	1
995	1	external	CCL20	UPI0002090011	uniparc_CCL20_AND_database_facet_100_2025_11_11	995	external|gene=CCL20|entry=UPI0002090011|file=uniparc_CCL20_AND_database_facet_100_2025_11_11|idx=995	103	0.98862016	1
996	1	external	CCL20	UPI0002090013	uniparc_CCL20_AND_database_facet_100_2025_11_11	996	external|gene=CCL20|entry=UPI0002090013|file=uniparc_CCL20_AND_database_facet_100_2025_11_11|idx=996	671	0.8839354	1
997	1	external	CCL20	UPI0002090016	uniparc_CCL20_AND_database_facet_100_2025_11_11	997	external|gene=CCL20|entry=UPI0002090016|file=uniparc_CCL20_AND_database_facet_100_2025_11_11|idx=997	273	0.80086935	1
998	1	external	CCL20	UPI0002090021	uniparc_CCL20_AND_database_facet_100_2025_11_11	998	external|gene=CCL20|entry=UPI0002090021|file=uniparc_CCL20_AND_database_facet_100_2025_11_11|idx=998	306	0.65459037	1
999	1	external	CCL20	UPI0002090023	uniparc_CCL20_AND_database_facet_100_2025_11_11	999	external|gene=CCL20|entry=UPI0002090023|file=uniparc_CCL20_AND_database_facet_100_2025_11_11|idx=999	239	0.688156	1
1000	1	external	CCL20	UPI0002090024	uniparc_CCL20_AND_database_facet_100_2025_11_11	1000	external|gene=CCL20|entry=UPI0002090024|file=uniparc_CCL20_AND_database_facet_100_2025_11_11|idx=1000	550	0.7852226	1
1001	1	external	CCL20	UPI0002090027	uniparc_CCL20_AND_database_facet_100_2025_11_11	1001	external|gene=CCL20|entry=UPI0002090027|file=uniparc_CCL20_AND_database_facet_100_2025_11_11|idx=1001	397	0.7998612	1
1002	1	external	CCL20	UPI000209002C	uniparc_CCL20_AND_database_facet_100_2025_11_11	1002	external|gene=CCL20|entry=UPI000209002C|file=uniparc_CCL20_AND_database_facet_100_2025_11_11|idx=1002	414	0.75487405	1
1003	1	external	CCL20	UPI000209002F	uniparc_CCL20_AND_database_facet_100_2025_11_11	1003	external|gene=CCL20|entry=UPI000209002F|file=uniparc_CCL20_AND_database_facet_100_2025_11_11|idx=1003	225	0.9848251	1
1004	1	external	CCL20	UPI000209003D	uniparc_CCL20_AND_database_facet_100_2025_11_11	1004	external|gene=CCL20|entry=UPI000209003D|file=uniparc_CCL20_AND_database_facet_100_2025_11_11|idx=1004	459	0.5132856	1
1005	1	external	CCL20	UPI0002090040	uniparc_CCL20_AND_database_facet_100_2025_11_11	1005	external|gene=CCL20|entry=UPI0002090040|file=uniparc_CCL20_AND_database_facet_100_2025_11_11|idx=1005	336	0.68250316	1
1006	1	external	CCL20	UPI0002090049	uniparc_CCL20_AND_database_facet_100_2025_11_11	1006	external|gene=CCL20|entry=UPI0002090049|file=uniparc_CCL20_AND_database_facet_100_2025_11_11|idx=1006	527	0.8637008	1
1007	1	external	CCL20	UPI000209004A	uniparc_CCL20_AND_database_facet_100_2025_11_11	1007	external|gene=CCL20|entry=UPI000209004A|file=uniparc_CCL20_AND_database_facet_100_2025_11_11|idx=1007	80	0.91103977	1
1008	1	external	CCL20	UPI000209004B	uniparc_CCL20_AND_database_facet_100_2025_11_11	1008	external|gene=CCL20|entry=UPI000209004B|file=uniparc_CCL20_AND_database_facet_100_2025_11_11|idx=1008	102	0.8722862	1
1009	1	external	CCL20	UPI000209005D	uniparc_CCL20_AND_database_facet_100_2025_11_11	1009	external|gene=CCL20|entry=UPI000209005D|file=uniparc_CCL20_AND_database_facet_100_2025_11_11|idx=1009	99	0.64722484	1
1010	1	external	CCL20	UPI000209005E	uniparc_CCL20_AND_database_facet_100_2025_11_11	1010	external|gene=CCL20|entry=UPI000209005E|file=uniparc_CCL20_AND_database_facet_100_2025_11_11|idx=1010	199	0.9867578	1
1011	1	external	CCL20	UPI0002090063	uniparc_CCL20_AND_database_facet_100_2025_11_11	1011	external|gene=CCL20|entry=UPI0002090063|file=uniparc_CCL20_AND_database_facet_100_2025_11_11|idx=1011	317	0.9797791	1
1012	1	external	CCL20	UPI0002090066	uniparc_CCL20_AND_database_facet_100_2025_11_11	1012	external|gene=CCL20|entry=UPI0002090066|file=uniparc_CCL20_AND_database_facet_100_2025_11_11|idx=1012	608	0.85573226	1
1013	1	external	CCL20	UPI0002090067	uniparc_CCL20_AND_database_facet_100_2025_11_11	1013	external|gene=CCL20|entry=UPI0002090067|file=uniparc_CCL20_AND_database_facet_100_2025_11_11|idx=1013	820	0.977778	1
1014	1	external	CCL20	UPI0002090069	uniparc_CCL20_AND_database_facet_100_2025_11_11	1014	external|gene=CCL20|entry=UPI0002090069|file=uniparc_CCL20_AND_database_facet_100_2025_11_11|idx=1014	308	0.92870647	1
1015	1	external	CCL20	UPI0002090072	uniparc_CCL20_AND_database_facet_100_2025_11_11	1015	external|gene=CCL20|entry=UPI0002090072|file=uniparc_CCL20_AND_database_facet_100_2025_11_11|idx=1015	364	0.82413363	1
1016	1	external	CCL20	UPI0002090076	uniparc_CCL20_AND_database_facet_100_2025_11_11	1016	external|gene=CCL20|entry=UPI0002090076|file=uniparc_CCL20_AND_database_facet_100_2025_11_11|idx=1016	98	0.9038304	1
1017	1	external	CCL20	UPI0002090077	uniparc_CCL20_AND_database_facet_100_2025_11_11	1017	external|gene=CCL20|entry=UPI0002090077|file=uniparc_CCL20_AND_database_facet_100_2025_11_11|idx=1017	80	0.88842666	1
1018	1	external	CCL20	UPI0002090085	uniparc_CCL20_AND_database_facet_100_2025_11_11	1018	external|gene=CCL20|entry=UPI0002090085|file=uniparc_CCL20_AND_database_facet_100_2025_11_11|idx=1018	106	0.8840555	1
1019	1	external	CCL20	UPI0002090088	uniparc_CCL20_AND_database_facet_100_2025_11_11	1019	external|gene=CCL20|entry=UPI0002090088|file=uniparc_CCL20_AND_database_facet_100_2025_11_11|idx=1019	156	0.99630296	1
1020	1	external	CCL20	UPI0002090089	uniparc_CCL20_AND_database_facet_100_2025_11_11	1020	external|gene=CCL20|entry=UPI0002090089|file=uniparc_CCL20_AND_database_facet_100_2025_11_11|idx=1020	175	0.28336048	0
1021	1	external	CCL20	UPI00020900A4	uniparc_CCL20_AND_database_facet_100_2025_11_11	1021	external|gene=CCL20|entry=UPI00020900A4|file=uniparc_CCL20_AND_database_facet_100_2025_11_11|idx=1021	445	0.99716383	1
1022	1	external	CCL20	UPI00020900AA	uniparc_CCL20_AND_database_facet_100_2025_11_11	1022	external|gene=CCL20|entry=UPI00020900AA|file=uniparc_CCL20_AND_database_facet_100_2025_11_11|idx=1022	399	0.6194587	1
1023	1	external	CCL20	UPI00020900AD	uniparc_CCL20_AND_database_facet_100_2025_11_11	1023	external|gene=CCL20|entry=UPI00020900AD|file=uniparc_CCL20_AND_database_facet_100_2025_11_11|idx=1023	355	0.014165733	0
1024	1	external	CCL20	UPI00020900E4	uniparc_CCL20_AND_database_facet_100_2025_11_11	1024	external|gene=CCL20|entry=UPI00020900E4|file=uniparc_CCL20_AND_database_facet_100_2025_11_11|idx=1024	230	0.53976375	1
1025	1	external	CCL20	UPI0002090462	uniparc_CCL20_AND_database_facet_100_2025_11_11	1025	external|gene=CCL20|entry=UPI0002090462|file=uniparc_CCL20_AND_database_facet_100_2025_11_11|idx=1025	210	0.7801426	1
1026	1	external	CCL20	UPI000209065E	uniparc_CCL20_AND_database_facet_100_2025_11_11	1026	external|gene=CCL20|entry=UPI000209065E|file=uniparc_CCL20_AND_database_facet_100_2025_11_11|idx=1026	113	0.75466293	1
1027	1	external	CCL20	UPI0002090660	uniparc_CCL20_AND_database_facet_100_2025_11_11	1027	external|gene=CCL20|entry=UPI0002090660|file=uniparc_CCL20_AND_database_facet_100_2025_11_11|idx=1027	233	0.3808481	0
1028	1	external	CCL20	UPI0002090681	uniparc_CCL20_AND_database_facet_100_2025_11_11	1028	external|gene=CCL20|entry=UPI0002090681|file=uniparc_CCL20_AND_database_facet_100_2025_11_11|idx=1028	231	0.8209833	1
1029	1	external	CCL20	UPI0002090859	uniparc_CCL20_AND_database_facet_100_2025_11_11	1029	external|gene=CCL20|entry=UPI0002090859|file=uniparc_CCL20_AND_database_facet_100_2025_11_11|idx=1029	153	0.53368104	1
1030	1	external	CCL20	UPI00020908AB	uniparc_CCL20_AND_database_facet_100_2025_11_11	1030	external|gene=CCL20|entry=UPI00020908AB|file=uniparc_CCL20_AND_database_facet_100_2025_11_11|idx=1030	299	0.23090781	0
1031	1	external	CCL20	UPI00020909E6	uniparc_CCL20_AND_database_facet_100_2025_11_11	1031	external|gene=CCL20|entry=UPI00020909E6|file=uniparc_CCL20_AND_database_facet_100_2025_11_11|idx=1031	142	0.99633443	1
1032	1	external	CCL20	UPI00020909E8	uniparc_CCL20_AND_database_facet_100_2025_11_11	1032	external|gene=CCL20|entry=UPI00020909E8|file=uniparc_CCL20_AND_database_facet_100_2025_11_11|idx=1032	395	0.47240555	0
1033	1	external	CCL20	UPI00020909EB	uniparc_CCL20_AND_database_facet_100_2025_11_11	1033	external|gene=CCL20|entry=UPI00020909EB|file=uniparc_CCL20_AND_database_facet_100_2025_11_11|idx=1033	334	0.5897658	1
1034	1	external	CCL20	UPI00020909F6	uniparc_CCL20_AND_database_facet_100_2025_11_11	1034	external|gene=CCL20|entry=UPI00020909F6|file=uniparc_CCL20_AND_database_facet_100_2025_11_11|idx=1034	360	0.9358693	1
1035	1	external	CCL20	UPI00020909F8	uniparc_CCL20_AND_database_facet_100_2025_11_11	1035	external|gene=CCL20|entry=UPI00020909F8|file=uniparc_CCL20_AND_database_facet_100_2025_11_11|idx=1035	498	0.0766708	0
1036	1	external	CCL20	UPI00020909F9	uniparc_CCL20_AND_database_facet_100_2025_11_11	1036	external|gene=CCL20|entry=UPI00020909F9|file=uniparc_CCL20_AND_database_facet_100_2025_11_11|idx=1036	315	0.7144599	1
1037	1	external	CCL20	UPI00020909FC	uniparc_CCL20_AND_database_facet_100_2025_11_11	1037	external|gene=CCL20|entry=UPI00020909FC|file=uniparc_CCL20_AND_database_facet_100_2025_11_11|idx=1037	300	0.7142363	1
1038	1	external	CCL20	UPI0002090A05	uniparc_CCL20_AND_database_facet_100_2025_11_11	1038	external|gene=CCL20|entry=UPI0002090A05|file=uniparc_CCL20_AND_database_facet_100_2025_11_11|idx=1038	110	0.9638494	1
1039	1	external	CCL20	UPI0002090A06	uniparc_CCL20_AND_database_facet_100_2025_11_11	1039	external|gene=CCL20|entry=UPI0002090A06|file=uniparc_CCL20_AND_database_facet_100_2025_11_11|idx=1039	416	0.964834	1
1040	1	external	CCL20	UPI0002090A0B	uniparc_CCL20_AND_database_facet_100_2025_11_11	1040	external|gene=CCL20|entry=UPI0002090A0B|file=uniparc_CCL20_AND_database_facet_100_2025_11_11|idx=1040	290	0.9823957	1
1041	1	external	CCL20	UPI0002090A0C	uniparc_CCL20_AND_database_facet_100_2025_11_11	1041	external|gene=CCL20|entry=UPI0002090A0C|file=uniparc_CCL20_AND_database_facet_100_2025_11_11|idx=1041	267	0.7937854	1
1042	1	external	CCL20	UPI0002090A0D	uniparc_CCL20_AND_database_facet_100_2025_11_11	1042	external|gene=CCL20|entry=UPI0002090A0D|file=uniparc_CCL20_AND_database_facet_100_2025_11_11|idx=1042	185	0.1424573	0
1043	1	external	CCL20	UPI0002090A13	uniparc_CCL20_AND_database_facet_100_2025_11_11	1043	external|gene=CCL20|entry=UPI0002090A13|file=uniparc_CCL20_AND_database_facet_100_2025_11_11|idx=1043	99	0.6553431	1
1044	1	external	CCL20	UPI0002090A17	uniparc_CCL20_AND_database_facet_100_2025_11_11	1044	external|gene=CCL20|entry=UPI0002090A17|file=uniparc_CCL20_AND_database_facet_100_2025_11_11|idx=1044	98	0.5771637	1
1045	1	external	CCL20	UPI0002090A18	uniparc_CCL20_AND_database_facet_100_2025_11_11	1045	external|gene=CCL20|entry=UPI0002090A18|file=uniparc_CCL20_AND_database_facet_100_2025_11_11|idx=1045	406	0.82994103	1
1046	1	external	CCL20	UPI0002090A19	uniparc_CCL20_AND_database_facet_100_2025_11_11	1046	external|gene=CCL20|entry=UPI0002090A19|file=uniparc_CCL20_AND_database_facet_100_2025_11_11|idx=1046	367	0.77288	1
1047	1	external	CCL20	UPI0002090A1A	uniparc_CCL20_AND_database_facet_100_2025_11_11	1047	external|gene=CCL20|entry=UPI0002090A1A|file=uniparc_CCL20_AND_database_facet_100_2025_11_11|idx=1047	162	0.94698125	1
1048	1	external	CCL20	UPI0002090A1B	uniparc_CCL20_AND_database_facet_100_2025_11_11	1048	external|gene=CCL20|entry=UPI0002090A1B|file=uniparc_CCL20_AND_database_facet_100_2025_11_11|idx=1048	161	0.96761805	1
1049	1	external	CCL20	UPI0002090A1D	uniparc_CCL20_AND_database_facet_100_2025_11_11	1049	external|gene=CCL20|entry=UPI0002090A1D|file=uniparc_CCL20_AND_database_facet_100_2025_11_11|idx=1049	321	0.8185525	1
1050	1	external	CCL20	UPI0002090A23	uniparc_CCL20_AND_database_facet_100_2025_11_11	1050	external|gene=CCL20|entry=UPI0002090A23|file=uniparc_CCL20_AND_database_facet_100_2025_11_11|idx=1050	360	0.6719189	1
1051	1	external	CCL20	UPI0002090A28	uniparc_CCL20_AND_database_facet_100_2025_11_11	1051	external|gene=CCL20|entry=UPI0002090A28|file=uniparc_CCL20_AND_database_facet_100_2025_11_11|idx=1051	382	0.64041626	1
1052	1	external	CCL20	UPI0002090A2C	uniparc_CCL20_AND_database_facet_100_2025_11_11	1052	external|gene=CCL20|entry=UPI0002090A2C|file=uniparc_CCL20_AND_database_facet_100_2025_11_11|idx=1052	350	0.9623378	1
1053	1	external	CCL20	UPI0002090A34	uniparc_CCL20_AND_database_facet_100_2025_11_11	1053	external|gene=CCL20|entry=UPI0002090A34|file=uniparc_CCL20_AND_database_facet_100_2025_11_11|idx=1053	85	0.73531157	1
1054	1	external	CCL20	UPI0002090A39	uniparc_CCL20_AND_database_facet_100_2025_11_11	1054	external|gene=CCL20|entry=UPI0002090A39|file=uniparc_CCL20_AND_database_facet_100_2025_11_11|idx=1054	95	0.7865965	1
1055	1	external	CCL20	UPI0002090A3D	uniparc_CCL20_AND_database_facet_100_2025_11_11	1055	external|gene=CCL20|entry=UPI0002090A3D|file=uniparc_CCL20_AND_database_facet_100_2025_11_11|idx=1055	351	0.98359966	1
1056	1	external	CCL20	UPI0002090A40	uniparc_CCL20_AND_database_facet_100_2025_11_11	1056	external|gene=CCL20|entry=UPI0002090A40|file=uniparc_CCL20_AND_database_facet_100_2025_11_11|idx=1056	77	0.8092235	1
1057	1	external	CCL20	UPI0002090A41	uniparc_CCL20_AND_database_facet_100_2025_11_11	1057	external|gene=CCL20|entry=UPI0002090A41|file=uniparc_CCL20_AND_database_facet_100_2025_11_11|idx=1057	143	0.97104377	1
1058	1	external	CCL20	UPI0002090A42	uniparc_CCL20_AND_database_facet_100_2025_11_11	1058	external|gene=CCL20|entry=UPI0002090A42|file=uniparc_CCL20_AND_database_facet_100_2025_11_11|idx=1058	333	0.48786268	0
1059	1	external	CCL20	UPI0002090A44	uniparc_CCL20_AND_database_facet_100_2025_11_11	1059	external|gene=CCL20|entry=UPI0002090A44|file=uniparc_CCL20_AND_database_facet_100_2025_11_11|idx=1059	409	0.5003295	1
1060	1	external	CCL20	UPI0002090A55	uniparc_CCL20_AND_database_facet_100_2025_11_11	1060	external|gene=CCL20|entry=UPI0002090A55|file=uniparc_CCL20_AND_database_facet_100_2025_11_11|idx=1060	457	0.9834221	1
1061	1	external	CCL20	UPI0002090A57	uniparc_CCL20_AND_database_facet_100_2025_11_11	1061	external|gene=CCL20|entry=UPI0002090A57|file=uniparc_CCL20_AND_database_facet_100_2025_11_11|idx=1061	295	0.84657735	1
1062	1	external	CCL20	UPI0002090A59	uniparc_CCL20_AND_database_facet_100_2025_11_11	1062	external|gene=CCL20|entry=UPI0002090A59|file=uniparc_CCL20_AND_database_facet_100_2025_11_11|idx=1062	684	0.6459802	1
1063	1	external	CCL20	UPI0002090A5C	uniparc_CCL20_AND_database_facet_100_2025_11_11	1063	external|gene=CCL20|entry=UPI0002090A5C|file=uniparc_CCL20_AND_database_facet_100_2025_11_11|idx=1063	319	0.26756003	0
1064	1	external	CCL20	UPI0002090A66	uniparc_CCL20_AND_database_facet_100_2025_11_11	1064	external|gene=CCL20|entry=UPI0002090A66|file=uniparc_CCL20_AND_database_facet_100_2025_11_11|idx=1064	691	0.97439855	1
1065	1	external	CCL20	UPI0002090A67	uniparc_CCL20_AND_database_facet_100_2025_11_11	1065	external|gene=CCL20|entry=UPI0002090A67|file=uniparc_CCL20_AND_database_facet_100_2025_11_11|idx=1065	124	0.94119	1
1066	1	external	CCL20	UPI0002090A6A	uniparc_CCL20_AND_database_facet_100_2025_11_11	1066	external|gene=CCL20|entry=UPI0002090A6A|file=uniparc_CCL20_AND_database_facet_100_2025_11_11|idx=1066	148	0.99747914	1
1067	1	external	CCL20	UPI0002090A6E	uniparc_CCL20_AND_database_facet_100_2025_11_11	1067	external|gene=CCL20|entry=UPI0002090A6E|file=uniparc_CCL20_AND_database_facet_100_2025_11_11|idx=1067	55	0.8619637	1
1068	1	external	CCL20	UPI0002090A6F	uniparc_CCL20_AND_database_facet_100_2025_11_11	1068	external|gene=CCL20|entry=UPI0002090A6F|file=uniparc_CCL20_AND_database_facet_100_2025_11_11|idx=1068	335	0.8881485	1
1069	1	external	CCL20	UPI0002090A73	uniparc_CCL20_AND_database_facet_100_2025_11_11	1069	external|gene=CCL20|entry=UPI0002090A73|file=uniparc_CCL20_AND_database_facet_100_2025_11_11|idx=1069	329	0.8868267	1
1070	1	external	CCL20	UPI0002090A75	uniparc_CCL20_AND_database_facet_100_2025_11_11	1070	external|gene=CCL20|entry=UPI0002090A75|file=uniparc_CCL20_AND_database_facet_100_2025_11_11|idx=1070	361	0.9715664	1
1071	1	external	CCL20	UPI0002090A77	uniparc_CCL20_AND_database_facet_100_2025_11_11	1071	external|gene=CCL20|entry=UPI0002090A77|file=uniparc_CCL20_AND_database_facet_100_2025_11_11|idx=1071	296	0.6029141	1
1072	1	external	CCL20	UPI0002090A78	uniparc_CCL20_AND_database_facet_100_2025_11_11	1072	external|gene=CCL20|entry=UPI0002090A78|file=uniparc_CCL20_AND_database_facet_100_2025_11_11|idx=1072	329	0.9101525	1
1073	1	external	CCL20	UPI0002090A7B	uniparc_CCL20_AND_database_facet_100_2025_11_11	1073	external|gene=CCL20|entry=UPI0002090A7B|file=uniparc_CCL20_AND_database_facet_100_2025_11_11|idx=1073	189	0.8293422	1
1074	1	external	CCL20	UPI0002090A81	uniparc_CCL20_AND_database_facet_100_2025_11_11	1074	external|gene=CCL20|entry=UPI0002090A81|file=uniparc_CCL20_AND_database_facet_100_2025_11_11|idx=1074	155	0.6024366	1
1075	1	external	CCL20	UPI0002090A85	uniparc_CCL20_AND_database_facet_100_2025_11_11	1075	external|gene=CCL20|entry=UPI0002090A85|file=uniparc_CCL20_AND_database_facet_100_2025_11_11|idx=1075	336	0.8104142	1
1076	1	external	CCL20	UPI0002090A88	uniparc_CCL20_AND_database_facet_100_2025_11_11	1076	external|gene=CCL20|entry=UPI0002090A88|file=uniparc_CCL20_AND_database_facet_100_2025_11_11|idx=1076	189	0.31956607	0
1077	1	external	CCL20	UPI0002090A8B	uniparc_CCL20_AND_database_facet_100_2025_11_11	1077	external|gene=CCL20|entry=UPI0002090A8B|file=uniparc_CCL20_AND_database_facet_100_2025_11_11|idx=1077	425	0.9483146	1
1078	1	external	CCL20	UPI0002090A8C	uniparc_CCL20_AND_database_facet_100_2025_11_11	1078	external|gene=CCL20|entry=UPI0002090A8C|file=uniparc_CCL20_AND_database_facet_100_2025_11_11|idx=1078	160	0.78110135	1
1079	1	external	CCL20	UPI0002090A92	uniparc_CCL20_AND_database_facet_100_2025_11_11	1079	external|gene=CCL20|entry=UPI0002090A92|file=uniparc_CCL20_AND_database_facet_100_2025_11_11|idx=1079	157	0.8389277	1
1080	1	external	CCL20	UPI0002090A9E	uniparc_CCL20_AND_database_facet_100_2025_11_11	1080	external|gene=CCL20|entry=UPI0002090A9E|file=uniparc_CCL20_AND_database_facet_100_2025_11_11|idx=1080	161	0.9555294	1
1081	1	external	CCL20	UPI0002090AA2	uniparc_CCL20_AND_database_facet_100_2025_11_11	1081	external|gene=CCL20|entry=UPI0002090AA2|file=uniparc_CCL20_AND_database_facet_100_2025_11_11|idx=1081	160	0.98170286	1
1082	1	external	CCL20	UPI0002090AB5	uniparc_CCL20_AND_database_facet_100_2025_11_11	1082	external|gene=CCL20|entry=UPI0002090AB5|file=uniparc_CCL20_AND_database_facet_100_2025_11_11|idx=1082	138	0.5093293	1
1083	1	external	CCL20	UPI0002090ABC	uniparc_CCL20_AND_database_facet_100_2025_11_11	1083	external|gene=CCL20|entry=UPI0002090ABC|file=uniparc_CCL20_AND_database_facet_100_2025_11_11|idx=1083	295	0.56401193	1
1084	1	external	CCL20	UPI0002090ABF	uniparc_CCL20_AND_database_facet_100_2025_11_11	1084	external|gene=CCL20|entry=UPI0002090ABF|file=uniparc_CCL20_AND_database_facet_100_2025_11_11|idx=1084	255	0.56459504	1
1085	1	external	CCL20	UPI0002090AC1	uniparc_CCL20_AND_database_facet_100_2025_11_11	1085	external|gene=CCL20|entry=UPI0002090AC1|file=uniparc_CCL20_AND_database_facet_100_2025_11_11|idx=1085	265	0.23541842	0
1086	1	external	CCL20	UPI0002090AC6	uniparc_CCL20_AND_database_facet_100_2025_11_11	1086	external|gene=CCL20|entry=UPI0002090AC6|file=uniparc_CCL20_AND_database_facet_100_2025_11_11|idx=1086	195	0.6971648	1
1087	1	external	CCL20	UPI0002090AD1	uniparc_CCL20_AND_database_facet_100_2025_11_11	1087	external|gene=CCL20|entry=UPI0002090AD1|file=uniparc_CCL20_AND_database_facet_100_2025_11_11|idx=1087	360	0.44718498	0
1088	1	external	CCL20	UPI0002090AD5	uniparc_CCL20_AND_database_facet_100_2025_11_11	1088	external|gene=CCL20|entry=UPI0002090AD5|file=uniparc_CCL20_AND_database_facet_100_2025_11_11|idx=1088	157	0.39781073	0
1089	1	external	CCL20	UPI0002090AD8	uniparc_CCL20_AND_database_facet_100_2025_11_11	1089	external|gene=CCL20|entry=UPI0002090AD8|file=uniparc_CCL20_AND_database_facet_100_2025_11_11|idx=1089	293	0.67944133	1
1090	1	external	CCL20	UPI0002090ADC	uniparc_CCL20_AND_database_facet_100_2025_11_11	1090	external|gene=CCL20|entry=UPI0002090ADC|file=uniparc_CCL20_AND_database_facet_100_2025_11_11|idx=1090	146	0.8976741	1
1091	1	external	CCL20	UPI0002090AFA	uniparc_CCL20_AND_database_facet_100_2025_11_11	1091	external|gene=CCL20|entry=UPI0002090AFA|file=uniparc_CCL20_AND_database_facet_100_2025_11_11|idx=1091	249	0.5319507	1
1092	1	external	CCL20	UPI0002090FAA	uniparc_CCL20_AND_database_facet_100_2025_11_11	1092	external|gene=CCL20|entry=UPI0002090FAA|file=uniparc_CCL20_AND_database_facet_100_2025_11_11|idx=1092	89	0.83268726	1
1093	1	external	CCL20	UPI0002090FBF	uniparc_CCL20_AND_database_facet_100_2025_11_11	1093	external|gene=CCL20|entry=UPI0002090FBF|file=uniparc_CCL20_AND_database_facet_100_2025_11_11|idx=1093	302	0.19378918	0
1094	1	external	CCL20	UPI000209134A	uniparc_CCL20_AND_database_facet_100_2025_11_11	1094	external|gene=CCL20|entry=UPI000209134A|file=uniparc_CCL20_AND_database_facet_100_2025_11_11|idx=1094	917	0.9946568	1
1095	1	external	CCL20	UPI000209134D	uniparc_CCL20_AND_database_facet_100_2025_11_11	1095	external|gene=CCL20|entry=UPI000209134D|file=uniparc_CCL20_AND_database_facet_100_2025_11_11|idx=1095	155	0.8331648	1
1096	1	external	CCL20	UPI000209135E	uniparc_CCL20_AND_database_facet_100_2025_11_11	1096	external|gene=CCL20|entry=UPI000209135E|file=uniparc_CCL20_AND_database_facet_100_2025_11_11|idx=1096	354	0.8411233	1
1097	1	external	CCL20	UPI0002091370	uniparc_CCL20_AND_database_facet_100_2025_11_11	1097	external|gene=CCL20|entry=UPI0002091370|file=uniparc_CCL20_AND_database_facet_100_2025_11_11|idx=1097	239	0.8883608	1
1098	1	external	CCL20	UPI000209137B	uniparc_CCL20_AND_database_facet_100_2025_11_11	1098	external|gene=CCL20|entry=UPI000209137B|file=uniparc_CCL20_AND_database_facet_100_2025_11_11|idx=1098	291	0.8080675	1
1099	1	external	CCL20	UPI000209137E	uniparc_CCL20_AND_database_facet_100_2025_11_11	1099	external|gene=CCL20|entry=UPI000209137E|file=uniparc_CCL20_AND_database_facet_100_2025_11_11|idx=1099	370	0.383914	0
1100	1	external	CCL20	UPI000209138C	uniparc_CCL20_AND_database_facet_100_2025_11_11	1100	external|gene=CCL20|entry=UPI000209138C|file=uniparc_CCL20_AND_database_facet_100_2025_11_11|idx=1100	127	0.9876545	1
1101	1	external	CCL20	UPI000209138F	uniparc_CCL20_AND_database_facet_100_2025_11_11	1101	external|gene=CCL20|entry=UPI000209138F|file=uniparc_CCL20_AND_database_facet_100_2025_11_11|idx=1101	178	0.999318	1
1102	1	external	CCL20	UPI0002091393	uniparc_CCL20_AND_database_facet_100_2025_11_11	1102	external|gene=CCL20|entry=UPI0002091393|file=uniparc_CCL20_AND_database_facet_100_2025_11_11|idx=1102	645	0.94094276	1
1103	1	external	CCL20	UPI0002091398	uniparc_CCL20_AND_database_facet_100_2025_11_11	1103	external|gene=CCL20|entry=UPI0002091398|file=uniparc_CCL20_AND_database_facet_100_2025_11_11|idx=1103	272	0.7732433	1
1104	1	external	CCL20	UPI0002091399	uniparc_CCL20_AND_database_facet_100_2025_11_11	1104	external|gene=CCL20|entry=UPI0002091399|file=uniparc_CCL20_AND_database_facet_100_2025_11_11|idx=1104	86	0.9962896	1
1105	1	external	CCL20	UPI000209139C	uniparc_CCL20_AND_database_facet_100_2025_11_11	1105	external|gene=CCL20|entry=UPI000209139C|file=uniparc_CCL20_AND_database_facet_100_2025_11_11|idx=1105	193	0.9879693	1
1106	1	external	CCL20	UPI000209139D	uniparc_CCL20_AND_database_facet_100_2025_11_11	1106	external|gene=CCL20|entry=UPI000209139D|file=uniparc_CCL20_AND_database_facet_100_2025_11_11|idx=1106	77	0.39517742	0
1107	1	external	CCL20	UPI00020913A2	uniparc_CCL20_AND_database_facet_100_2025_11_11	1107	external|gene=CCL20|entry=UPI00020913A2|file=uniparc_CCL20_AND_database_facet_100_2025_11_11|idx=1107	277	0.7226331	1
1108	1	external	CCL20	UPI00020913A6	uniparc_CCL20_AND_database_facet_100_2025_11_11	1108	external|gene=CCL20|entry=UPI00020913A6|file=uniparc_CCL20_AND_database_facet_100_2025_11_11|idx=1108	212	0.8026952	1
1109	1	external	CCL20	UPI00020913A7	uniparc_CCL20_AND_database_facet_100_2025_11_11	1109	external|gene=CCL20|entry=UPI00020913A7|file=uniparc_CCL20_AND_database_facet_100_2025_11_11|idx=1109	425	0.76511866	1
1110	1	external	CCL20	UPI00020913AA	uniparc_CCL20_AND_database_facet_100_2025_11_11	1110	external|gene=CCL20|entry=UPI00020913AA|file=uniparc_CCL20_AND_database_facet_100_2025_11_11|idx=1110	86	0.9925996	1
1111	1	external	CCL20	UPI00020913AC	uniparc_CCL20_AND_database_facet_100_2025_11_11	1111	external|gene=CCL20|entry=UPI00020913AC|file=uniparc_CCL20_AND_database_facet_100_2025_11_11|idx=1111	242	0.5899537	1
1112	1	external	CCL20	UPI00020913B0	uniparc_CCL20_AND_database_facet_100_2025_11_11	1112	external|gene=CCL20|entry=UPI00020913B0|file=uniparc_CCL20_AND_database_facet_100_2025_11_11|idx=1112	341	0.71608603	1
1113	1	external	CCL20	UPI00020913B3	uniparc_CCL20_AND_database_facet_100_2025_11_11	1113	external|gene=CCL20|entry=UPI00020913B3|file=uniparc_CCL20_AND_database_facet_100_2025_11_11|idx=1113	147	0.99746156	1
1114	1	external	CCL20	UPI00020913B5	uniparc_CCL20_AND_database_facet_100_2025_11_11	1114	external|gene=CCL20|entry=UPI00020913B5|file=uniparc_CCL20_AND_database_facet_100_2025_11_11|idx=1114	269	0.94245464	1
1115	1	external	CCL20	UPI00020913CF	uniparc_CCL20_AND_database_facet_100_2025_11_11	1115	external|gene=CCL20|entry=UPI00020913CF|file=uniparc_CCL20_AND_database_facet_100_2025_11_11|idx=1115	81	0.46834037	0
1116	1	external	CCL20	UPI00020913D0	uniparc_CCL20_AND_database_facet_100_2025_11_11	1116	external|gene=CCL20|entry=UPI00020913D0|file=uniparc_CCL20_AND_database_facet_100_2025_11_11|idx=1116	563	0.90771097	1
1117	1	external	CCL20	UPI00020913FC	uniparc_CCL20_AND_database_facet_100_2025_11_11	1117	external|gene=CCL20|entry=UPI00020913FC|file=uniparc_CCL20_AND_database_facet_100_2025_11_11|idx=1117	139	0.93503517	1
1118	1	external	CCL20	UPI0002091403	uniparc_CCL20_AND_database_facet_100_2025_11_11	1118	external|gene=CCL20|entry=UPI0002091403|file=uniparc_CCL20_AND_database_facet_100_2025_11_11|idx=1118	487	0.8889821	1
1119	1	external	CCL20	UPI000209140E	uniparc_CCL20_AND_database_facet_100_2025_11_11	1119	external|gene=CCL20|entry=UPI000209140E|file=uniparc_CCL20_AND_database_facet_100_2025_11_11|idx=1119	484	0.823634	1
1120	1	external	CCL20	UPI0002091410	uniparc_CCL20_AND_database_facet_100_2025_11_11	1120	external|gene=CCL20|entry=UPI0002091410|file=uniparc_CCL20_AND_database_facet_100_2025_11_11|idx=1120	449	0.9954529	1
1121	1	external	CCL20	UPI000209141E	uniparc_CCL20_AND_database_facet_100_2025_11_11	1121	external|gene=CCL20|entry=UPI000209141E|file=uniparc_CCL20_AND_database_facet_100_2025_11_11|idx=1121	59	0.83506083	1
1122	1	external	CCL20	UPI000209141F	uniparc_CCL20_AND_database_facet_100_2025_11_11	1122	external|gene=CCL20|entry=UPI000209141F|file=uniparc_CCL20_AND_database_facet_100_2025_11_11|idx=1122	118	0.9526635	1
1123	1	external	CCL20	UPI0002091420	uniparc_CCL20_AND_database_facet_100_2025_11_11	1123	external|gene=CCL20|entry=UPI0002091420|file=uniparc_CCL20_AND_database_facet_100_2025_11_11|idx=1123	265	0.82491136	1
1124	1	external	CCL20	UPI0002091428	uniparc_CCL20_AND_database_facet_100_2025_11_11	1124	external|gene=CCL20|entry=UPI0002091428|file=uniparc_CCL20_AND_database_facet_100_2025_11_11|idx=1124	343	0.7372818	1
1125	1	external	CCL20	UPI0002091429	uniparc_CCL20_AND_database_facet_100_2025_11_11	1125	external|gene=CCL20|entry=UPI0002091429|file=uniparc_CCL20_AND_database_facet_100_2025_11_11|idx=1125	341	0.63142323	1
1126	1	external	CCL20	UPI000209142D	uniparc_CCL20_AND_database_facet_100_2025_11_11	1126	external|gene=CCL20|entry=UPI000209142D|file=uniparc_CCL20_AND_database_facet_100_2025_11_11|idx=1126	372	0.90148693	1
1127	1	external	CCL20	UPI0002091430	uniparc_CCL20_AND_database_facet_100_2025_11_11	1127	external|gene=CCL20|entry=UPI0002091430|file=uniparc_CCL20_AND_database_facet_100_2025_11_11|idx=1127	512	0.87350327	1
1128	1	external	CCL20	UPI0002091431	uniparc_CCL20_AND_database_facet_100_2025_11_11	1128	external|gene=CCL20|entry=UPI0002091431|file=uniparc_CCL20_AND_database_facet_100_2025_11_11|idx=1128	308	0.9711474	1
1129	1	external	CCL20	UPI0002091433	uniparc_CCL20_AND_database_facet_100_2025_11_11	1129	external|gene=CCL20|entry=UPI0002091433|file=uniparc_CCL20_AND_database_facet_100_2025_11_11|idx=1129	168	0.9398097	1
1130	1	external	CCL20	UPI000209143B	uniparc_CCL20_AND_database_facet_100_2025_11_11	1130	external|gene=CCL20|entry=UPI000209143B|file=uniparc_CCL20_AND_database_facet_100_2025_11_11|idx=1130	367	0.9972995	1
1131	1	external	CCL20	UPI0002091446	uniparc_CCL20_AND_database_facet_100_2025_11_11	1131	external|gene=CCL20|entry=UPI0002091446|file=uniparc_CCL20_AND_database_facet_100_2025_11_11|idx=1131	330	0.35115173	0
1132	1	external	CCL20	UPI0002091456	uniparc_CCL20_AND_database_facet_100_2025_11_11	1132	external|gene=CCL20|entry=UPI0002091456|file=uniparc_CCL20_AND_database_facet_100_2025_11_11|idx=1132	168	0.75255656	1
1133	1	external	CCL20	UPI0002091458	uniparc_CCL20_AND_database_facet_100_2025_11_11	1133	external|gene=CCL20|entry=UPI0002091458|file=uniparc_CCL20_AND_database_facet_100_2025_11_11|idx=1133	191	0.6346736	1
1134	1	external	CCL20	UPI0002091462	uniparc_CCL20_AND_database_facet_100_2025_11_11	1134	external|gene=CCL20|entry=UPI0002091462|file=uniparc_CCL20_AND_database_facet_100_2025_11_11|idx=1134	376	0.9487274	1
1135	1	external	CCL20	UPI0002091467	uniparc_CCL20_AND_database_facet_100_2025_11_11	1135	external|gene=CCL20|entry=UPI0002091467|file=uniparc_CCL20_AND_database_facet_100_2025_11_11|idx=1135	303	0.9581571	1
1136	1	external	CCL20	UPI0002091468	uniparc_CCL20_AND_database_facet_100_2025_11_11	1136	external|gene=CCL20|entry=UPI0002091468|file=uniparc_CCL20_AND_database_facet_100_2025_11_11|idx=1136	251	0.38796842	0
1137	1	external	CCL20	UPI000209146B	uniparc_CCL20_AND_database_facet_100_2025_11_11	1137	external|gene=CCL20|entry=UPI000209146B|file=uniparc_CCL20_AND_database_facet_100_2025_11_11|idx=1137	158	0.7420228	1
1138	1	external	CCL20	UPI0002091470	uniparc_CCL20_AND_database_facet_100_2025_11_11	1138	external|gene=CCL20|entry=UPI0002091470|file=uniparc_CCL20_AND_database_facet_100_2025_11_11|idx=1138	174	0.98928237	1
1139	1	external	CCL20	UPI00020914A0	uniparc_CCL20_AND_database_facet_100_2025_11_11	1139	external|gene=CCL20|entry=UPI00020914A0|file=uniparc_CCL20_AND_database_facet_100_2025_11_11|idx=1139	88	0.47355625	0
1140	1	external	CCL20	UPI0002091B92	uniparc_CCL20_AND_database_facet_100_2025_11_11	1140	external|gene=CCL20|entry=UPI0002091B92|file=uniparc_CCL20_AND_database_facet_100_2025_11_11|idx=1140	216	0.71929586	1
1141	1	external	CCL20	UPI0002091BA2	uniparc_CCL20_AND_database_facet_100_2025_11_11	1141	external|gene=CCL20|entry=UPI0002091BA2|file=uniparc_CCL20_AND_database_facet_100_2025_11_11|idx=1141	343	0.84318584	1
1142	1	external	CCL20	UPI0002091CAF	uniparc_CCL20_AND_database_facet_100_2025_11_11	1142	external|gene=CCL20|entry=UPI0002091CAF|file=uniparc_CCL20_AND_database_facet_100_2025_11_11|idx=1142	709	0.89485645	1
1143	1	external	CCL20	UPI0002091CBC	uniparc_CCL20_AND_database_facet_100_2025_11_11	1143	external|gene=CCL20|entry=UPI0002091CBC|file=uniparc_CCL20_AND_database_facet_100_2025_11_11|idx=1143	64	0.3562114	0
1144	1	external	CCL20	UPI0002091CBE	uniparc_CCL20_AND_database_facet_100_2025_11_11	1144	external|gene=CCL20|entry=UPI0002091CBE|file=uniparc_CCL20_AND_database_facet_100_2025_11_11|idx=1144	271	0.9007233	1
1145	1	external	CCL20	UPI0002091CC8	uniparc_CCL20_AND_database_facet_100_2025_11_11	1145	external|gene=CCL20|entry=UPI0002091CC8|file=uniparc_CCL20_AND_database_facet_100_2025_11_11|idx=1145	290	0.4447795	0
1146	1	external	CCL20	UPI0002091CD1	uniparc_CCL20_AND_database_facet_100_2025_11_11	1146	external|gene=CCL20|entry=UPI0002091CD1|file=uniparc_CCL20_AND_database_facet_100_2025_11_11|idx=1146	120	0.96320075	1
1147	1	external	CCL20	UPI0002091CD3	uniparc_CCL20_AND_database_facet_100_2025_11_11	1147	external|gene=CCL20|entry=UPI0002091CD3|file=uniparc_CCL20_AND_database_facet_100_2025_11_11|idx=1147	173	0.99296993	1
1148	1	external	CCL20	UPI0002091CD8	uniparc_CCL20_AND_database_facet_100_2025_11_11	1148	external|gene=CCL20|entry=UPI0002091CD8|file=uniparc_CCL20_AND_database_facet_100_2025_11_11|idx=1148	452	0.9911389	1
1149	1	external	CCL20	UPI0002091CDB	uniparc_CCL20_AND_database_facet_100_2025_11_11	1149	external|gene=CCL20|entry=UPI0002091CDB|file=uniparc_CCL20_AND_database_facet_100_2025_11_11|idx=1149	60	0.79494876	1
1150	1	external	CCL20	UPI0002091CDD	uniparc_CCL20_AND_database_facet_100_2025_11_11	1150	external|gene=CCL20|entry=UPI0002091CDD|file=uniparc_CCL20_AND_database_facet_100_2025_11_11|idx=1150	605	0.84997964	1
1151	1	external	CCL20	UPI0002091CE0	uniparc_CCL20_AND_database_facet_100_2025_11_11	1151	external|gene=CCL20|entry=UPI0002091CE0|file=uniparc_CCL20_AND_database_facet_100_2025_11_11|idx=1151	57	0.6209143	1
1152	1	external	CCL20	UPI0002091CEE	uniparc_CCL20_AND_database_facet_100_2025_11_11	1152	external|gene=CCL20|entry=UPI0002091CEE|file=uniparc_CCL20_AND_database_facet_100_2025_11_11|idx=1152	169	0.82360095	1
1153	1	external	CCL20	UPI0002091CF0	uniparc_CCL20_AND_database_facet_100_2025_11_11	1153	external|gene=CCL20|entry=UPI0002091CF0|file=uniparc_CCL20_AND_database_facet_100_2025_11_11|idx=1153	259	0.6786013	1
1154	1	external	CCL20	UPI0002091CF7	uniparc_CCL20_AND_database_facet_100_2025_11_11	1154	external|gene=CCL20|entry=UPI0002091CF7|file=uniparc_CCL20_AND_database_facet_100_2025_11_11|idx=1154	282	0.99220747	1
1155	1	external	CCL20	UPI0002091CF9	uniparc_CCL20_AND_database_facet_100_2025_11_11	1155	external|gene=CCL20|entry=UPI0002091CF9|file=uniparc_CCL20_AND_database_facet_100_2025_11_11|idx=1155	204	0.6971417	1
1156	1	external	CCL20	UPI0002091CFC	uniparc_CCL20_AND_database_facet_100_2025_11_11	1156	external|gene=CCL20|entry=UPI0002091CFC|file=uniparc_CCL20_AND_database_facet_100_2025_11_11|idx=1156	357	0.9209901	1
1157	1	external	CCL20	UPI0002091D01	uniparc_CCL20_AND_database_facet_100_2025_11_11	1157	external|gene=CCL20|entry=UPI0002091D01|file=uniparc_CCL20_AND_database_facet_100_2025_11_11|idx=1157	181	0.64333385	1
1158	1	external	CCL20	UPI0002091D02	uniparc_CCL20_AND_database_facet_100_2025_11_11	1158	external|gene=CCL20|entry=UPI0002091D02|file=uniparc_CCL20_AND_database_facet_100_2025_11_11|idx=1158	275	0.8705003	1
1159	1	external	CCL20	UPI0002091D0D	uniparc_CCL20_AND_database_facet_100_2025_11_11	1159	external|gene=CCL20|entry=UPI0002091D0D|file=uniparc_CCL20_AND_database_facet_100_2025_11_11|idx=1159	204	0.5430983	1
1160	1	external	CCL20	UPI0002091D15	uniparc_CCL20_AND_database_facet_100_2025_11_11	1160	external|gene=CCL20|entry=UPI0002091D15|file=uniparc_CCL20_AND_database_facet_100_2025_11_11|idx=1160	80	0.61098254	1
1161	1	external	CCL20	UPI0002091D1A	uniparc_CCL20_AND_database_facet_100_2025_11_11	1161	external|gene=CCL20|entry=UPI0002091D1A|file=uniparc_CCL20_AND_database_facet_100_2025_11_11|idx=1161	144	0.50731206	1
1162	1	external	CCL20	UPI0002091D1B	uniparc_CCL20_AND_database_facet_100_2025_11_11	1162	external|gene=CCL20|entry=UPI0002091D1B|file=uniparc_CCL20_AND_database_facet_100_2025_11_11|idx=1162	102	0.50034	1
1163	1	external	CCL20	UPI0002091D1E	uniparc_CCL20_AND_database_facet_100_2025_11_11	1163	external|gene=CCL20|entry=UPI0002091D1E|file=uniparc_CCL20_AND_database_facet_100_2025_11_11|idx=1163	227	0.9567633	1
1164	1	external	CCL20	UPI0002091D23	uniparc_CCL20_AND_database_facet_100_2025_11_11	1164	external|gene=CCL20|entry=UPI0002091D23|file=uniparc_CCL20_AND_database_facet_100_2025_11_11|idx=1164	259	0.7581235	1
1165	1	external	CCL20	UPI0002091D24	uniparc_CCL20_AND_database_facet_100_2025_11_11	1165	external|gene=CCL20|entry=UPI0002091D24|file=uniparc_CCL20_AND_database_facet_100_2025_11_11|idx=1165	137	0.9502197	1
1166	1	external	CCL20	UPI0002091D28	uniparc_CCL20_AND_database_facet_100_2025_11_11	1166	external|gene=CCL20|entry=UPI0002091D28|file=uniparc_CCL20_AND_database_facet_100_2025_11_11|idx=1166	172	0.9547791	1
1167	1	external	CCL20	UPI0002091D29	uniparc_CCL20_AND_database_facet_100_2025_11_11	1167	external|gene=CCL20|entry=UPI0002091D29|file=uniparc_CCL20_AND_database_facet_100_2025_11_11|idx=1167	165	0.98306644	1
1168	1	external	CCL20	UPI0002091D2B	uniparc_CCL20_AND_database_facet_100_2025_11_11	1168	external|gene=CCL20|entry=UPI0002091D2B|file=uniparc_CCL20_AND_database_facet_100_2025_11_11|idx=1168	293	0.7877892	1
1169	1	external	CCL20	UPI0002091D2F	uniparc_CCL20_AND_database_facet_100_2025_11_11	1169	external|gene=CCL20|entry=UPI0002091D2F|file=uniparc_CCL20_AND_database_facet_100_2025_11_11|idx=1169	433	0.8560258	1
1170	1	external	CCL20	UPI0002091D45	uniparc_CCL20_AND_database_facet_100_2025_11_11	1170	external|gene=CCL20|entry=UPI0002091D45|file=uniparc_CCL20_AND_database_facet_100_2025_11_11|idx=1170	130	0.64220726	1
1171	1	external	CCL20	UPI0002091D47	uniparc_CCL20_AND_database_facet_100_2025_11_11	1171	external|gene=CCL20|entry=UPI0002091D47|file=uniparc_CCL20_AND_database_facet_100_2025_11_11|idx=1171	161	0.80273247	1
1172	1	external	CCL20	UPI0002091D4C	uniparc_CCL20_AND_database_facet_100_2025_11_11	1172	external|gene=CCL20|entry=UPI0002091D4C|file=uniparc_CCL20_AND_database_facet_100_2025_11_11|idx=1172	427	0.94461745	1
1173	1	external	CCL20	UPI0002091D4E	uniparc_CCL20_AND_database_facet_100_2025_11_11	1173	external|gene=CCL20|entry=UPI0002091D4E|file=uniparc_CCL20_AND_database_facet_100_2025_11_11|idx=1173	108	0.89900506	1
1174	1	external	CCL20	UPI0002091D51	uniparc_CCL20_AND_database_facet_100_2025_11_11	1174	external|gene=CCL20|entry=UPI0002091D51|file=uniparc_CCL20_AND_database_facet_100_2025_11_11|idx=1174	166	0.98149717	1
1175	1	external	CCL20	UPI0002091D56	uniparc_CCL20_AND_database_facet_100_2025_11_11	1175	external|gene=CCL20|entry=UPI0002091D56|file=uniparc_CCL20_AND_database_facet_100_2025_11_11|idx=1175	201	0.9659662	1
1176	1	external	CCL20	UPI0002091D58	uniparc_CCL20_AND_database_facet_100_2025_11_11	1176	external|gene=CCL20|entry=UPI0002091D58|file=uniparc_CCL20_AND_database_facet_100_2025_11_11|idx=1176	445	0.58462566	1
1177	1	external	CCL20	UPI0002091D5A	uniparc_CCL20_AND_database_facet_100_2025_11_11	1177	external|gene=CCL20|entry=UPI0002091D5A|file=uniparc_CCL20_AND_database_facet_100_2025_11_11|idx=1177	91	0.7365432	1
1178	1	external	CCL20	UPI0002091D6F	uniparc_CCL20_AND_database_facet_100_2025_11_11	1178	external|gene=CCL20|entry=UPI0002091D6F|file=uniparc_CCL20_AND_database_facet_100_2025_11_11|idx=1178	163	0.94970644	1
1179	1	external	CCL20	UPI0002091D73	uniparc_CCL20_AND_database_facet_100_2025_11_11	1179	external|gene=CCL20|entry=UPI0002091D73|file=uniparc_CCL20_AND_database_facet_100_2025_11_11|idx=1179	61	0.8429614	1
1180	1	external	CCL20	UPI0002091D74	uniparc_CCL20_AND_database_facet_100_2025_11_11	1180	external|gene=CCL20|entry=UPI0002091D74|file=uniparc_CCL20_AND_database_facet_100_2025_11_11|idx=1180	79	0.76403034	1
1181	1	external	CCL20	UPI0002091D84	uniparc_CCL20_AND_database_facet_100_2025_11_11	1181	external|gene=CCL20|entry=UPI0002091D84|file=uniparc_CCL20_AND_database_facet_100_2025_11_11|idx=1181	243	0.88514113	1
1182	1	external	CCL20	UPI0002091D8F	uniparc_CCL20_AND_database_facet_100_2025_11_11	1182	external|gene=CCL20|entry=UPI0002091D8F|file=uniparc_CCL20_AND_database_facet_100_2025_11_11|idx=1182	458	0.11369894	0
1183	1	external	CCL20	UPI0002091D96	uniparc_CCL20_AND_database_facet_100_2025_11_11	1183	external|gene=CCL20|entry=UPI0002091D96|file=uniparc_CCL20_AND_database_facet_100_2025_11_11|idx=1183	164	0.6709999	1
1184	1	external	CCL20	UPI0002091D9A	uniparc_CCL20_AND_database_facet_100_2025_11_11	1184	external|gene=CCL20|entry=UPI0002091D9A|file=uniparc_CCL20_AND_database_facet_100_2025_11_11|idx=1184	147	0.9919116	1
1185	1	external	CCL20	UPI0002091DA3	uniparc_CCL20_AND_database_facet_100_2025_11_11	1185	external|gene=CCL20|entry=UPI0002091DA3|file=uniparc_CCL20_AND_database_facet_100_2025_11_11|idx=1185	453	0.04808664	0
1186	1	external	CCL20	UPI0002091DAC	uniparc_CCL20_AND_database_facet_100_2025_11_11	1186	external|gene=CCL20|entry=UPI0002091DAC|file=uniparc_CCL20_AND_database_facet_100_2025_11_11|idx=1186	258	0.9936609	1
1187	1	external	CCL20	UPI0002091DB3	uniparc_CCL20_AND_database_facet_100_2025_11_11	1187	external|gene=CCL20|entry=UPI0002091DB3|file=uniparc_CCL20_AND_database_facet_100_2025_11_11|idx=1187	389	0.75489557	1
1188	1	external	CCL20	UPI0002091DB8	uniparc_CCL20_AND_database_facet_100_2025_11_11	1188	external|gene=CCL20|entry=UPI0002091DB8|file=uniparc_CCL20_AND_database_facet_100_2025_11_11|idx=1188	226	0.9288959	1
1189	1	external	CCL20	UPI0002091DBA	uniparc_CCL20_AND_database_facet_100_2025_11_11	1189	external|gene=CCL20|entry=UPI0002091DBA|file=uniparc_CCL20_AND_database_facet_100_2025_11_11|idx=1189	243	0.9900754	1
1190	1	external	CCL20	UPI0002091DBE	uniparc_CCL20_AND_database_facet_100_2025_11_11	1190	external|gene=CCL20|entry=UPI0002091DBE|file=uniparc_CCL20_AND_database_facet_100_2025_11_11|idx=1190	254	0.8746006	1
1191	1	external	CCL20	UPI0002091DCB	uniparc_CCL20_AND_database_facet_100_2025_11_11	1191	external|gene=CCL20|entry=UPI0002091DCB|file=uniparc_CCL20_AND_database_facet_100_2025_11_11|idx=1191	100	0.8238241	1
1192	1	external	CCL20	UPI0002091DCF	uniparc_CCL20_AND_database_facet_100_2025_11_11	1192	external|gene=CCL20|entry=UPI0002091DCF|file=uniparc_CCL20_AND_database_facet_100_2025_11_11|idx=1192	148	0.9076987	1
1193	1	external	CCL20	UPI0002091DD1	uniparc_CCL20_AND_database_facet_100_2025_11_11	1193	external|gene=CCL20|entry=UPI0002091DD1|file=uniparc_CCL20_AND_database_facet_100_2025_11_11|idx=1193	237	0.85956365	1
1194	1	external	CCL20	UPI0002091E0B	uniparc_CCL20_AND_database_facet_100_2025_11_11	1194	external|gene=CCL20|entry=UPI0002091E0B|file=uniparc_CCL20_AND_database_facet_100_2025_11_11|idx=1194	181	0.907277	1
1195	1	external	CCL20	UPI00020921D2	uniparc_CCL20_AND_database_facet_100_2025_11_11	1195	external|gene=CCL20|entry=UPI00020921D2|file=uniparc_CCL20_AND_database_facet_100_2025_11_11|idx=1195	121	0.9578506	1
1196	1	external	CCL20	UPI00020922A3	uniparc_CCL20_AND_database_facet_100_2025_11_11	1196	external|gene=CCL20|entry=UPI00020922A3|file=uniparc_CCL20_AND_database_facet_100_2025_11_11|idx=1196	267	0.9475348	1
1197	1	external	CCL20	UPI000209263B	uniparc_CCL20_AND_database_facet_100_2025_11_11	1197	external|gene=CCL20|entry=UPI000209263B|file=uniparc_CCL20_AND_database_facet_100_2025_11_11|idx=1197	432	0.4716723	0
1198	1	external	CCL20	UPI000209263C	uniparc_CCL20_AND_database_facet_100_2025_11_11	1198	external|gene=CCL20|entry=UPI000209263C|file=uniparc_CCL20_AND_database_facet_100_2025_11_11|idx=1198	270	0.3394912	0
1199	1	external	CCL20	UPI0002092640	uniparc_CCL20_AND_database_facet_100_2025_11_11	1199	external|gene=CCL20|entry=UPI0002092640|file=uniparc_CCL20_AND_database_facet_100_2025_11_11|idx=1199	400	0.90843254	1
1200	1	external	CCL20	UPI0002092643	uniparc_CCL20_AND_database_facet_100_2025_11_11	1200	external|gene=CCL20|entry=UPI0002092643|file=uniparc_CCL20_AND_database_facet_100_2025_11_11|idx=1200	243	0.64518785	1
1201	1	external	CCL20	UPI0002092644	uniparc_CCL20_AND_database_facet_100_2025_11_11	1201	external|gene=CCL20|entry=UPI0002092644|file=uniparc_CCL20_AND_database_facet_100_2025_11_11|idx=1201	89	0.7827312	1
1202	1	external	CCL20	UPI0002092648	uniparc_CCL20_AND_database_facet_100_2025_11_11	1202	external|gene=CCL20|entry=UPI0002092648|file=uniparc_CCL20_AND_database_facet_100_2025_11_11|idx=1202	102	0.9809552	1
1203	1	external	CCL20	UPI000209264B	uniparc_CCL20_AND_database_facet_100_2025_11_11	1203	external|gene=CCL20|entry=UPI000209264B|file=uniparc_CCL20_AND_database_facet_100_2025_11_11|idx=1203	394	0.98163766	1
1204	1	external	CCL20	UPI000209264C	uniparc_CCL20_AND_database_facet_100_2025_11_11	1204	external|gene=CCL20|entry=UPI000209264C|file=uniparc_CCL20_AND_database_facet_100_2025_11_11|idx=1204	395	0.9935495	1
1205	1	external	CCL20	UPI000209264F	uniparc_CCL20_AND_database_facet_100_2025_11_11	1205	external|gene=CCL20|entry=UPI000209264F|file=uniparc_CCL20_AND_database_facet_100_2025_11_11|idx=1205	136	0.9690146	1
1206	1	external	CCL20	UPI0002092650	uniparc_CCL20_AND_database_facet_100_2025_11_11	1206	external|gene=CCL20|entry=UPI0002092650|file=uniparc_CCL20_AND_database_facet_100_2025_11_11|idx=1206	179	0.9311567	1
1207	1	external	CCL20	UPI0002092651	uniparc_CCL20_AND_database_facet_100_2025_11_11	1207	external|gene=CCL20|entry=UPI0002092651|file=uniparc_CCL20_AND_database_facet_100_2025_11_11|idx=1207	322	0.7016111	1
1208	1	external	CCL20	UPI0002092652	uniparc_CCL20_AND_database_facet_100_2025_11_11	1208	external|gene=CCL20|entry=UPI0002092652|file=uniparc_CCL20_AND_database_facet_100_2025_11_11|idx=1208	133	0.99663395	1
1209	1	external	CCL20	UPI0002092656	uniparc_CCL20_AND_database_facet_100_2025_11_11	1209	external|gene=CCL20|entry=UPI0002092656|file=uniparc_CCL20_AND_database_facet_100_2025_11_11|idx=1209	287	0.84008884	1
1210	1	external	CCL20	UPI0002092665	uniparc_CCL20_AND_database_facet_100_2025_11_11	1210	external|gene=CCL20|entry=UPI0002092665|file=uniparc_CCL20_AND_database_facet_100_2025_11_11|idx=1210	133	0.42052048	0
1211	1	external	CCL20	UPI0002092669	uniparc_CCL20_AND_database_facet_100_2025_11_11	1211	external|gene=CCL20|entry=UPI0002092669|file=uniparc_CCL20_AND_database_facet_100_2025_11_11|idx=1211	208	0.84660333	1
1212	1	external	CCL20	UPI000209266A	uniparc_CCL20_AND_database_facet_100_2025_11_11	1212	external|gene=CCL20|entry=UPI000209266A|file=uniparc_CCL20_AND_database_facet_100_2025_11_11|idx=1212	217	0.632142	1
1213	1	external	CCL20	UPI000209266D	uniparc_CCL20_AND_database_facet_100_2025_11_11	1213	external|gene=CCL20|entry=UPI000209266D|file=uniparc_CCL20_AND_database_facet_100_2025_11_11|idx=1213	319	0.3897117	0
1214	1	external	CCL20	UPI0002092673	uniparc_CCL20_AND_database_facet_100_2025_11_11	1214	external|gene=CCL20|entry=UPI0002092673|file=uniparc_CCL20_AND_database_facet_100_2025_11_11|idx=1214	181	0.5745925	1
1215	1	external	CCL20	UPI0002092675	uniparc_CCL20_AND_database_facet_100_2025_11_11	1215	external|gene=CCL20|entry=UPI0002092675|file=uniparc_CCL20_AND_database_facet_100_2025_11_11|idx=1215	195	0.7129935	1
1216	1	external	CCL20	UPI000209267C	uniparc_CCL20_AND_database_facet_100_2025_11_11	1216	external|gene=CCL20|entry=UPI000209267C|file=uniparc_CCL20_AND_database_facet_100_2025_11_11|idx=1216	249	0.84585756	1
1217	1	external	CCL20	UPI0002092682	uniparc_CCL20_AND_database_facet_100_2025_11_11	1217	external|gene=CCL20|entry=UPI0002092682|file=uniparc_CCL20_AND_database_facet_100_2025_11_11|idx=1217	316	0.7860194	1
1218	1	external	CCL20	UPI0002092683	uniparc_CCL20_AND_database_facet_100_2025_11_11	1218	external|gene=CCL20|entry=UPI0002092683|file=uniparc_CCL20_AND_database_facet_100_2025_11_11|idx=1218	316	0.93011576	1
1219	1	external	CCL20	UPI000209268D	uniparc_CCL20_AND_database_facet_100_2025_11_11	1219	external|gene=CCL20|entry=UPI000209268D|file=uniparc_CCL20_AND_database_facet_100_2025_11_11|idx=1219	87	0.73055834	1
1220	1	external	CCL20	UPI0002092698	uniparc_CCL20_AND_database_facet_100_2025_11_11	1220	external|gene=CCL20|entry=UPI0002092698|file=uniparc_CCL20_AND_database_facet_100_2025_11_11|idx=1220	341	0.7455796	1
1221	1	external	CCL20	UPI00020926A1	uniparc_CCL20_AND_database_facet_100_2025_11_11	1221	external|gene=CCL20|entry=UPI00020926A1|file=uniparc_CCL20_AND_database_facet_100_2025_11_11|idx=1221	160	0.5782268	1
1222	1	external	CCL20	UPI00020926AD	uniparc_CCL20_AND_database_facet_100_2025_11_11	1222	external|gene=CCL20|entry=UPI00020926AD|file=uniparc_CCL20_AND_database_facet_100_2025_11_11|idx=1222	244	0.5701697	1
1223	1	external	CCL20	UPI00020926B9	uniparc_CCL20_AND_database_facet_100_2025_11_11	1223	external|gene=CCL20|entry=UPI00020926B9|file=uniparc_CCL20_AND_database_facet_100_2025_11_11|idx=1223	329	0.07235904	0
1224	1	external	CCL20	UPI00020926BA	uniparc_CCL20_AND_database_facet_100_2025_11_11	1224	external|gene=CCL20|entry=UPI00020926BA|file=uniparc_CCL20_AND_database_facet_100_2025_11_11|idx=1224	162	0.95329285	1
1225	1	external	CCL20	UPI00020926BB	uniparc_CCL20_AND_database_facet_100_2025_11_11	1225	external|gene=CCL20|entry=UPI00020926BB|file=uniparc_CCL20_AND_database_facet_100_2025_11_11|idx=1225	331	0.5318027	1
1226	1	external	CCL20	UPI00020926BD	uniparc_CCL20_AND_database_facet_100_2025_11_11	1226	external|gene=CCL20|entry=UPI00020926BD|file=uniparc_CCL20_AND_database_facet_100_2025_11_11|idx=1226	344	0.17428687	0
1227	1	external	CCL20	UPI00020926C3	uniparc_CCL20_AND_database_facet_100_2025_11_11	1227	external|gene=CCL20|entry=UPI00020926C3|file=uniparc_CCL20_AND_database_facet_100_2025_11_11|idx=1227	553	0.99268746	1
1228	1	external	CCL20	UPI00020926D1	uniparc_CCL20_AND_database_facet_100_2025_11_11	1228	external|gene=CCL20|entry=UPI00020926D1|file=uniparc_CCL20_AND_database_facet_100_2025_11_11|idx=1228	471	0.7808422	1
1229	1	external	CCL20	UPI00020926D3	uniparc_CCL20_AND_database_facet_100_2025_11_11	1229	external|gene=CCL20|entry=UPI00020926D3|file=uniparc_CCL20_AND_database_facet_100_2025_11_11|idx=1229	222	0.8496125	1
1230	1	external	CCL20	UPI00020926D5	uniparc_CCL20_AND_database_facet_100_2025_11_11	1230	external|gene=CCL20|entry=UPI00020926D5|file=uniparc_CCL20_AND_database_facet_100_2025_11_11|idx=1230	212	0.42993438	0
1231	1	external	CCL20	UPI00020926DA	uniparc_CCL20_AND_database_facet_100_2025_11_11	1231	external|gene=CCL20|entry=UPI00020926DA|file=uniparc_CCL20_AND_database_facet_100_2025_11_11|idx=1231	483	0.34101576	0
1232	1	external	CCL20	UPI00020926DC	uniparc_CCL20_AND_database_facet_100_2025_11_11	1232	external|gene=CCL20|entry=UPI00020926DC|file=uniparc_CCL20_AND_database_facet_100_2025_11_11|idx=1232	303	0.578746	1
1233	1	external	CCL20	UPI00020926DF	uniparc_CCL20_AND_database_facet_100_2025_11_11	1233	external|gene=CCL20|entry=UPI00020926DF|file=uniparc_CCL20_AND_database_facet_100_2025_11_11|idx=1233	180	0.97950613	1
1234	1	external	CCL20	UPI00020926E3	uniparc_CCL20_AND_database_facet_100_2025_11_11	1234	external|gene=CCL20|entry=UPI00020926E3|file=uniparc_CCL20_AND_database_facet_100_2025_11_11|idx=1234	332	0.9515949	1
1235	1	external	CCL20	UPI00020926EC	uniparc_CCL20_AND_database_facet_100_2025_11_11	1235	external|gene=CCL20|entry=UPI00020926EC|file=uniparc_CCL20_AND_database_facet_100_2025_11_11|idx=1235	181	0.6942797	1
1236	1	external	CCL20	UPI00020926F4	uniparc_CCL20_AND_database_facet_100_2025_11_11	1236	external|gene=CCL20|entry=UPI00020926F4|file=uniparc_CCL20_AND_database_facet_100_2025_11_11|idx=1236	135	0.9051468	1
1237	1	external	CCL20	UPI00020926F5	uniparc_CCL20_AND_database_facet_100_2025_11_11	1237	external|gene=CCL20|entry=UPI00020926F5|file=uniparc_CCL20_AND_database_facet_100_2025_11_11|idx=1237	68	0.8373877	1
1238	1	external	CCL20	UPI00020926FF	uniparc_CCL20_AND_database_facet_100_2025_11_11	1238	external|gene=CCL20|entry=UPI00020926FF|file=uniparc_CCL20_AND_database_facet_100_2025_11_11|idx=1238	153	0.61983377	1
1239	1	external	CCL20	UPI0002092700	uniparc_CCL20_AND_database_facet_100_2025_11_11	1239	external|gene=CCL20|entry=UPI0002092700|file=uniparc_CCL20_AND_database_facet_100_2025_11_11|idx=1239	447	0.8429068	1
1240	1	external	CCL20	UPI0002092717	uniparc_CCL20_AND_database_facet_100_2025_11_11	1240	external|gene=CCL20|entry=UPI0002092717|file=uniparc_CCL20_AND_database_facet_100_2025_11_11|idx=1240	204	0.60452145	1
1241	1	external	CCL20	UPI0002092728	uniparc_CCL20_AND_database_facet_100_2025_11_11	1241	external|gene=CCL20|entry=UPI0002092728|file=uniparc_CCL20_AND_database_facet_100_2025_11_11|idx=1241	533	0.9818595	1
1242	1	external	CCL20	UPI0002092729	uniparc_CCL20_AND_database_facet_100_2025_11_11	1242	external|gene=CCL20|entry=UPI0002092729|file=uniparc_CCL20_AND_database_facet_100_2025_11_11|idx=1242	231	0.50501966	1
1243	1	external	CCL20	UPI000209272A	uniparc_CCL20_AND_database_facet_100_2025_11_11	1243	external|gene=CCL20|entry=UPI000209272A|file=uniparc_CCL20_AND_database_facet_100_2025_11_11|idx=1243	269	0.71193284	1
1244	1	external	CCL20	UPI000209272F	uniparc_CCL20_AND_database_facet_100_2025_11_11	1244	external|gene=CCL20|entry=UPI000209272F|file=uniparc_CCL20_AND_database_facet_100_2025_11_11|idx=1244	96	0.9858342	1
1245	1	external	CCL20	UPI0002092746	uniparc_CCL20_AND_database_facet_100_2025_11_11	1245	external|gene=CCL20|entry=UPI0002092746|file=uniparc_CCL20_AND_database_facet_100_2025_11_11|idx=1245	248	0.33629972	0
1246	1	external	CCL20	UPI0002092749	uniparc_CCL20_AND_database_facet_100_2025_11_11	1246	external|gene=CCL20|entry=UPI0002092749|file=uniparc_CCL20_AND_database_facet_100_2025_11_11|idx=1246	191	0.96706665	1
1247	1	external	CCL20	UPI000209274A	uniparc_CCL20_AND_database_facet_100_2025_11_11	1247	external|gene=CCL20|entry=UPI000209274A|file=uniparc_CCL20_AND_database_facet_100_2025_11_11|idx=1247	192	0.9223005	1
1248	1	external	CCL20	UPI000209274F	uniparc_CCL20_AND_database_facet_100_2025_11_11	1248	external|gene=CCL20|entry=UPI000209274F|file=uniparc_CCL20_AND_database_facet_100_2025_11_11|idx=1248	278	0.8750422	1
1249	1	external	CCL20	UPI0002092752	uniparc_CCL20_AND_database_facet_100_2025_11_11	1249	external|gene=CCL20|entry=UPI0002092752|file=uniparc_CCL20_AND_database_facet_100_2025_11_11|idx=1249	98	0.9518652	1
1250	1	external	CCL20	UPI0002092754	uniparc_CCL20_AND_database_facet_100_2025_11_11	1250	external|gene=CCL20|entry=UPI0002092754|file=uniparc_CCL20_AND_database_facet_100_2025_11_11|idx=1250	210	0.6866844	1
1251	1	external	CCL20	UPI0002092757	uniparc_CCL20_AND_database_facet_100_2025_11_11	1251	external|gene=CCL20|entry=UPI0002092757|file=uniparc_CCL20_AND_database_facet_100_2025_11_11|idx=1251	340	0.755028	1
1252	1	external	CCL20	UPI0002092759	uniparc_CCL20_AND_database_facet_100_2025_11_11	1252	external|gene=CCL20|entry=UPI0002092759|file=uniparc_CCL20_AND_database_facet_100_2025_11_11|idx=1252	187	0.95088804	1
1253	1	external	CCL20	UPI000209275F	uniparc_CCL20_AND_database_facet_100_2025_11_11	1253	external|gene=CCL20|entry=UPI000209275F|file=uniparc_CCL20_AND_database_facet_100_2025_11_11|idx=1253	377	0.4398538	0
1254	1	external	CCL20	UPI0002092765	uniparc_CCL20_AND_database_facet_100_2025_11_11	1254	external|gene=CCL20|entry=UPI0002092765|file=uniparc_CCL20_AND_database_facet_100_2025_11_11|idx=1254	462	0.64404935	1
1255	1	external	CCL20	UPI0002092769	uniparc_CCL20_AND_database_facet_100_2025_11_11	1255	external|gene=CCL20|entry=UPI0002092769|file=uniparc_CCL20_AND_database_facet_100_2025_11_11|idx=1255	244	0.96904737	1
1256	1	external	CCL20	UPI000209276B	uniparc_CCL20_AND_database_facet_100_2025_11_11	1256	external|gene=CCL20|entry=UPI000209276B|file=uniparc_CCL20_AND_database_facet_100_2025_11_11|idx=1256	344	0.94979775	1
1257	1	external	CCL20	UPI000209279F	uniparc_CCL20_AND_database_facet_100_2025_11_11	1257	external|gene=CCL20|entry=UPI000209279F|file=uniparc_CCL20_AND_database_facet_100_2025_11_11|idx=1257	180	0.55944616	1
1258	1	external	CCL20	UPI0002092C40	uniparc_CCL20_AND_database_facet_100_2025_11_11	1258	external|gene=CCL20|entry=UPI0002092C40|file=uniparc_CCL20_AND_database_facet_100_2025_11_11|idx=1258	244	0.38244522	0
1259	1	external	CCL20	UPI0002092C8B	uniparc_CCL20_AND_database_facet_100_2025_11_11	1259	external|gene=CCL20|entry=UPI0002092C8B|file=uniparc_CCL20_AND_database_facet_100_2025_11_11|idx=1259	150	0.7181748	1
1260	1	external	CCL20	UPI0002092CFE	uniparc_CCL20_AND_database_facet_100_2025_11_11	1260	external|gene=CCL20|entry=UPI0002092CFE|file=uniparc_CCL20_AND_database_facet_100_2025_11_11|idx=1260	181	0.944814	1
1261	1	external	CCL20	UPI0002092E8E	uniparc_CCL20_AND_database_facet_100_2025_11_11	1261	external|gene=CCL20|entry=UPI0002092E8E|file=uniparc_CCL20_AND_database_facet_100_2025_11_11|idx=1261	198	0.59400934	1
1262	1	external	CCL20	UPI0002092F19	uniparc_CCL20_AND_database_facet_100_2025_11_11	1262	external|gene=CCL20|entry=UPI0002092F19|file=uniparc_CCL20_AND_database_facet_100_2025_11_11|idx=1262	265	0.69577575	1
1263	1	external	CCL20	UPI0002093035	uniparc_CCL20_AND_database_facet_100_2025_11_11	1263	external|gene=CCL20|entry=UPI0002093035|file=uniparc_CCL20_AND_database_facet_100_2025_11_11|idx=1263	59	0.3261474	0
1264	1	external	CCL20	UPI0002093038	uniparc_CCL20_AND_database_facet_100_2025_11_11	1264	external|gene=CCL20|entry=UPI0002093038|file=uniparc_CCL20_AND_database_facet_100_2025_11_11|idx=1264	307	0.34154472	0
1265	1	external	CCL20	UPI0002093039	uniparc_CCL20_AND_database_facet_100_2025_11_11	1265	external|gene=CCL20|entry=UPI0002093039|file=uniparc_CCL20_AND_database_facet_100_2025_11_11|idx=1265	187	0.16310224	0
1266	1	external	CCL20	UPI000209304B	uniparc_CCL20_AND_database_facet_100_2025_11_11	1266	external|gene=CCL20|entry=UPI000209304B|file=uniparc_CCL20_AND_database_facet_100_2025_11_11|idx=1266	105	0.9717215	1
1267	1	external	CCL20	UPI000209304C	uniparc_CCL20_AND_database_facet_100_2025_11_11	1267	external|gene=CCL20|entry=UPI000209304C|file=uniparc_CCL20_AND_database_facet_100_2025_11_11|idx=1267	113	0.9637827	1
1268	1	external	CCL20	UPI000209304D	uniparc_CCL20_AND_database_facet_100_2025_11_11	1268	external|gene=CCL20|entry=UPI000209304D|file=uniparc_CCL20_AND_database_facet_100_2025_11_11|idx=1268	356	0.17092934	0
1269	1	external	CCL20	UPI000209304E	uniparc_CCL20_AND_database_facet_100_2025_11_11	1269	external|gene=CCL20|entry=UPI000209304E|file=uniparc_CCL20_AND_database_facet_100_2025_11_11|idx=1269	99	0.263258	0
1270	1	external	CCL20	UPI0002093051	uniparc_CCL20_AND_database_facet_100_2025_11_11	1270	external|gene=CCL20|entry=UPI0002093051|file=uniparc_CCL20_AND_database_facet_100_2025_11_11|idx=1270	559	0.92170876	1
1271	1	external	CCL20	UPI0002093053	uniparc_CCL20_AND_database_facet_100_2025_11_11	1271	external|gene=CCL20|entry=UPI0002093053|file=uniparc_CCL20_AND_database_facet_100_2025_11_11|idx=1271	149	0.31441858	0
1272	1	external	CCL20	UPI0002093058	uniparc_CCL20_AND_database_facet_100_2025_11_11	1272	external|gene=CCL20|entry=UPI0002093058|file=uniparc_CCL20_AND_database_facet_100_2025_11_11|idx=1272	311	0.4775264	0
1273	1	external	CCL20	UPI000209305C	uniparc_CCL20_AND_database_facet_100_2025_11_11	1273	external|gene=CCL20|entry=UPI000209305C|file=uniparc_CCL20_AND_database_facet_100_2025_11_11|idx=1273	252	0.6880775	1
1274	1	external	CCL20	UPI000209306D	uniparc_CCL20_AND_database_facet_100_2025_11_11	1274	external|gene=CCL20|entry=UPI000209306D|file=uniparc_CCL20_AND_database_facet_100_2025_11_11|idx=1274	208	0.8584512	1
1275	1	external	CCL20	UPI0002093071	uniparc_CCL20_AND_database_facet_100_2025_11_11	1275	external|gene=CCL20|entry=UPI0002093071|file=uniparc_CCL20_AND_database_facet_100_2025_11_11|idx=1275	348	0.43518728	0
1276	1	external	CCL20	UPI0002093077	uniparc_CCL20_AND_database_facet_100_2025_11_11	1276	external|gene=CCL20|entry=UPI0002093077|file=uniparc_CCL20_AND_database_facet_100_2025_11_11|idx=1276	143	0.94422585	1
1277	1	external	CCL20	UPI000209307D	uniparc_CCL20_AND_database_facet_100_2025_11_11	1277	external|gene=CCL20|entry=UPI000209307D|file=uniparc_CCL20_AND_database_facet_100_2025_11_11|idx=1277	135	0.98250973	1
1278	1	external	CCL20	UPI0002093080	uniparc_CCL20_AND_database_facet_100_2025_11_11	1278	external|gene=CCL20|entry=UPI0002093080|file=uniparc_CCL20_AND_database_facet_100_2025_11_11|idx=1278	235	0.95739216	1
1279	1	external	CCL20	UPI0002093087	uniparc_CCL20_AND_database_facet_100_2025_11_11	1279	external|gene=CCL20|entry=UPI0002093087|file=uniparc_CCL20_AND_database_facet_100_2025_11_11|idx=1279	221	0.58501744	1
1280	1	external	CCL20	UPI000209308C	uniparc_CCL20_AND_database_facet_100_2025_11_11	1280	external|gene=CCL20|entry=UPI000209308C|file=uniparc_CCL20_AND_database_facet_100_2025_11_11|idx=1280	488	0.9520734	1
1281	1	external	CCL20	UPI000209309B	uniparc_CCL20_AND_database_facet_100_2025_11_11	1281	external|gene=CCL20|entry=UPI000209309B|file=uniparc_CCL20_AND_database_facet_100_2025_11_11|idx=1281	92	0.7202261	1
1282	1	external	CCL20	UPI00020930A5	uniparc_CCL20_AND_database_facet_100_2025_11_11	1282	external|gene=CCL20|entry=UPI00020930A5|file=uniparc_CCL20_AND_database_facet_100_2025_11_11|idx=1282	200	0.9455036	1
1283	1	external	CCL20	UPI00020930A8	uniparc_CCL20_AND_database_facet_100_2025_11_11	1283	external|gene=CCL20|entry=UPI00020930A8|file=uniparc_CCL20_AND_database_facet_100_2025_11_11|idx=1283	132	0.56733495	1
1284	1	external	CCL20	UPI00020930B2	uniparc_CCL20_AND_database_facet_100_2025_11_11	1284	external|gene=CCL20|entry=UPI00020930B2|file=uniparc_CCL20_AND_database_facet_100_2025_11_11|idx=1284	297	0.84558755	1
1285	1	external	CCL20	UPI00020930BA	uniparc_CCL20_AND_database_facet_100_2025_11_11	1285	external|gene=CCL20|entry=UPI00020930BA|file=uniparc_CCL20_AND_database_facet_100_2025_11_11|idx=1285	106	0.99678683	1
1286	1	external	CCL20	UPI00020930BB	uniparc_CCL20_AND_database_facet_100_2025_11_11	1286	external|gene=CCL20|entry=UPI00020930BB|file=uniparc_CCL20_AND_database_facet_100_2025_11_11|idx=1286	101	0.58240753	1
1287	1	external	CCL20	UPI00020930BC	uniparc_CCL20_AND_database_facet_100_2025_11_11	1287	external|gene=CCL20|entry=UPI00020930BC|file=uniparc_CCL20_AND_database_facet_100_2025_11_11|idx=1287	105	0.6069875	1
1288	1	external	CCL20	UPI00020930BD	uniparc_CCL20_AND_database_facet_100_2025_11_11	1288	external|gene=CCL20|entry=UPI00020930BD|file=uniparc_CCL20_AND_database_facet_100_2025_11_11|idx=1288	497	0.7860675	1
1289	1	external	CCL20	UPI00020930E1	uniparc_CCL20_AND_database_facet_100_2025_11_11	1289	external|gene=CCL20|entry=UPI00020930E1|file=uniparc_CCL20_AND_database_facet_100_2025_11_11|idx=1289	239	0.9767719	1
1290	1	external	CCL20	UPI00020930E3	uniparc_CCL20_AND_database_facet_100_2025_11_11	1290	external|gene=CCL20|entry=UPI00020930E3|file=uniparc_CCL20_AND_database_facet_100_2025_11_11|idx=1290	153	0.9252044	1
1291	1	external	CCL20	UPI00020930E8	uniparc_CCL20_AND_database_facet_100_2025_11_11	1291	external|gene=CCL20|entry=UPI00020930E8|file=uniparc_CCL20_AND_database_facet_100_2025_11_11|idx=1291	286	0.9712961	1
1292	1	external	CCL20	UPI00020930E9	uniparc_CCL20_AND_database_facet_100_2025_11_11	1292	external|gene=CCL20|entry=UPI00020930E9|file=uniparc_CCL20_AND_database_facet_100_2025_11_11|idx=1292	232	0.9392112	1
1293	1	external	CCL20	UPI00020930ED	uniparc_CCL20_AND_database_facet_100_2025_11_11	1293	external|gene=CCL20|entry=UPI00020930ED|file=uniparc_CCL20_AND_database_facet_100_2025_11_11|idx=1293	566	0.109685324	0
1294	1	external	CCL20	UPI00020930F5	uniparc_CCL20_AND_database_facet_100_2025_11_11	1294	external|gene=CCL20|entry=UPI00020930F5|file=uniparc_CCL20_AND_database_facet_100_2025_11_11|idx=1294	77	0.77317935	1
1295	1	external	CCL20	UPI0002093100	uniparc_CCL20_AND_database_facet_100_2025_11_11	1295	external|gene=CCL20|entry=UPI0002093100|file=uniparc_CCL20_AND_database_facet_100_2025_11_11|idx=1295	248	0.90114284	1
1296	1	external	CCL20	UPI0002093101	uniparc_CCL20_AND_database_facet_100_2025_11_11	1296	external|gene=CCL20|entry=UPI0002093101|file=uniparc_CCL20_AND_database_facet_100_2025_11_11|idx=1296	155	0.81563115	1
1297	1	external	CCL20	UPI0002093102	uniparc_CCL20_AND_database_facet_100_2025_11_11	1297	external|gene=CCL20|entry=UPI0002093102|file=uniparc_CCL20_AND_database_facet_100_2025_11_11|idx=1297	104	0.81722224	1
1298	1	external	CCL20	UPI0002093106	uniparc_CCL20_AND_database_facet_100_2025_11_11	1298	external|gene=CCL20|entry=UPI0002093106|file=uniparc_CCL20_AND_database_facet_100_2025_11_11|idx=1298	155	0.96669436	1
1299	1	external	CCL20	UPI0002093108	uniparc_CCL20_AND_database_facet_100_2025_11_11	1299	external|gene=CCL20|entry=UPI0002093108|file=uniparc_CCL20_AND_database_facet_100_2025_11_11|idx=1299	229	0.9993631	1
1300	1	external	CCL20	UPI0002093114	uniparc_CCL20_AND_database_facet_100_2025_11_11	1300	external|gene=CCL20|entry=UPI0002093114|file=uniparc_CCL20_AND_database_facet_100_2025_11_11|idx=1300	530	0.99176204	1
1301	1	external	CCL20	UPI000209311B	uniparc_CCL20_AND_database_facet_100_2025_11_11	1301	external|gene=CCL20|entry=UPI000209311B|file=uniparc_CCL20_AND_database_facet_100_2025_11_11|idx=1301	129	0.8645875	1
1302	1	external	CCL20	UPI000209311C	uniparc_CCL20_AND_database_facet_100_2025_11_11	1302	external|gene=CCL20|entry=UPI000209311C|file=uniparc_CCL20_AND_database_facet_100_2025_11_11|idx=1302	98	0.8499419	1
1303	1	external	CCL20	UPI000209311D	uniparc_CCL20_AND_database_facet_100_2025_11_11	1303	external|gene=CCL20|entry=UPI000209311D|file=uniparc_CCL20_AND_database_facet_100_2025_11_11|idx=1303	404	0.89170796	1
1304	1	external	CCL20	UPI000209312B	uniparc_CCL20_AND_database_facet_100_2025_11_11	1304	external|gene=CCL20|entry=UPI000209312B|file=uniparc_CCL20_AND_database_facet_100_2025_11_11|idx=1304	168	0.9894146	1
1305	1	external	CCL20	UPI0002093134	uniparc_CCL20_AND_database_facet_100_2025_11_11	1305	external|gene=CCL20|entry=UPI0002093134|file=uniparc_CCL20_AND_database_facet_100_2025_11_11|idx=1305	114	0.79133016	1
1306	1	external	CCL20	UPI0002093136	uniparc_CCL20_AND_database_facet_100_2025_11_11	1306	external|gene=CCL20|entry=UPI0002093136|file=uniparc_CCL20_AND_database_facet_100_2025_11_11|idx=1306	773	0.9839117	1
1307	1	external	CCL20	UPI0002093138	uniparc_CCL20_AND_database_facet_100_2025_11_11	1307	external|gene=CCL20|entry=UPI0002093138|file=uniparc_CCL20_AND_database_facet_100_2025_11_11|idx=1307	109	0.70624816	1
1308	1	external	CCL20	UPI0002093139	uniparc_CCL20_AND_database_facet_100_2025_11_11	1308	external|gene=CCL20|entry=UPI0002093139|file=uniparc_CCL20_AND_database_facet_100_2025_11_11|idx=1308	138	0.98458093	1
1309	1	external	CCL20	UPI000209313D	uniparc_CCL20_AND_database_facet_100_2025_11_11	1309	external|gene=CCL20|entry=UPI000209313D|file=uniparc_CCL20_AND_database_facet_100_2025_11_11|idx=1309	281	0.9982181	1
1310	1	external	CCL20	UPI0002093141	uniparc_CCL20_AND_database_facet_100_2025_11_11	1310	external|gene=CCL20|entry=UPI0002093141|file=uniparc_CCL20_AND_database_facet_100_2025_11_11|idx=1310	450	0.97035116	1
1311	1	external	CCL20	UPI0002093146	uniparc_CCL20_AND_database_facet_100_2025_11_11	1311	external|gene=CCL20|entry=UPI0002093146|file=uniparc_CCL20_AND_database_facet_100_2025_11_11|idx=1311	220	0.5774282	1
1312	1	external	CCL20	UPI0002093147	uniparc_CCL20_AND_database_facet_100_2025_11_11	1312	external|gene=CCL20|entry=UPI0002093147|file=uniparc_CCL20_AND_database_facet_100_2025_11_11|idx=1312	112	0.99873906	1
1313	1	external	CCL20	UPI0002093148	uniparc_CCL20_AND_database_facet_100_2025_11_11	1313	external|gene=CCL20|entry=UPI0002093148|file=uniparc_CCL20_AND_database_facet_100_2025_11_11|idx=1313	288	0.9950598	1
1314	1	external	CCL20	UPI000209314E	uniparc_CCL20_AND_database_facet_100_2025_11_11	1314	external|gene=CCL20|entry=UPI000209314E|file=uniparc_CCL20_AND_database_facet_100_2025_11_11|idx=1314	470	0.5449521	1
1315	1	external	CCL20	UPI000209314F	uniparc_CCL20_AND_database_facet_100_2025_11_11	1315	external|gene=CCL20|entry=UPI000209314F|file=uniparc_CCL20_AND_database_facet_100_2025_11_11|idx=1315	897	0.4319238	0
1316	1	external	CCL20	UPI0002093155	uniparc_CCL20_AND_database_facet_100_2025_11_11	1316	external|gene=CCL20|entry=UPI0002093155|file=uniparc_CCL20_AND_database_facet_100_2025_11_11|idx=1316	366	0.99164796	1
1317	1	external	CCL20	UPI000209315F	uniparc_CCL20_AND_database_facet_100_2025_11_11	1317	external|gene=CCL20|entry=UPI000209315F|file=uniparc_CCL20_AND_database_facet_100_2025_11_11|idx=1317	65	0.8789058	1
1318	1	external	CCL20	UPI0002093874	uniparc_CCL20_AND_database_facet_100_2025_11_11	1318	external|gene=CCL20|entry=UPI0002093874|file=uniparc_CCL20_AND_database_facet_100_2025_11_11|idx=1318	142	0.82538766	1
1319	1	external	CCL20	UPI000209391C	uniparc_CCL20_AND_database_facet_100_2025_11_11	1319	external|gene=CCL20|entry=UPI000209391C|file=uniparc_CCL20_AND_database_facet_100_2025_11_11|idx=1319	222	0.97923636	1
1320	1	external	CCL20	UPI00020939CA	uniparc_CCL20_AND_database_facet_100_2025_11_11	1320	external|gene=CCL20|entry=UPI00020939CA|file=uniparc_CCL20_AND_database_facet_100_2025_11_11|idx=1320	156	0.9778681	1
1321	1	external	CCL20	UPI00020939CC	uniparc_CCL20_AND_database_facet_100_2025_11_11	1321	external|gene=CCL20|entry=UPI00020939CC|file=uniparc_CCL20_AND_database_facet_100_2025_11_11|idx=1321	948	0.95620364	1
1322	1	external	CCL20	UPI00020939D2	uniparc_CCL20_AND_database_facet_100_2025_11_11	1322	external|gene=CCL20|entry=UPI00020939D2|file=uniparc_CCL20_AND_database_facet_100_2025_11_11|idx=1322	307	0.6658485	1
1323	1	external	CCL20	UPI00020939D4	uniparc_CCL20_AND_database_facet_100_2025_11_11	1323	external|gene=CCL20|entry=UPI00020939D4|file=uniparc_CCL20_AND_database_facet_100_2025_11_11|idx=1323	226	0.8553461	1
1324	1	external	CCL20	UPI00020939D7	uniparc_CCL20_AND_database_facet_100_2025_11_11	1324	external|gene=CCL20|entry=UPI00020939D7|file=uniparc_CCL20_AND_database_facet_100_2025_11_11|idx=1324	154	0.47310007	0
1325	1	external	CCL20	UPI00020939D8	uniparc_CCL20_AND_database_facet_100_2025_11_11	1325	external|gene=CCL20|entry=UPI00020939D8|file=uniparc_CCL20_AND_database_facet_100_2025_11_11|idx=1325	215	0.429462	0
1326	1	external	CCL20	UPI00020939DB	uniparc_CCL20_AND_database_facet_100_2025_11_11	1326	external|gene=CCL20|entry=UPI00020939DB|file=uniparc_CCL20_AND_database_facet_100_2025_11_11|idx=1326	154	0.9486136	1
1327	1	external	CCL20	UPI00020939DE	uniparc_CCL20_AND_database_facet_100_2025_11_11	1327	external|gene=CCL20|entry=UPI00020939DE|file=uniparc_CCL20_AND_database_facet_100_2025_11_11|idx=1327	252	0.7246625	1
1328	1	external	CCL20	UPI00020939FC	uniparc_CCL20_AND_database_facet_100_2025_11_11	1328	external|gene=CCL20|entry=UPI00020939FC|file=uniparc_CCL20_AND_database_facet_100_2025_11_11|idx=1328	229	0.92164874	1
1329	1	external	CCL20	UPI0002093A01	uniparc_CCL20_AND_database_facet_100_2025_11_11	1329	external|gene=CCL20|entry=UPI0002093A01|file=uniparc_CCL20_AND_database_facet_100_2025_11_11|idx=1329	356	0.89824396	1
1330	1	external	CCL20	UPI0002093A04	uniparc_CCL20_AND_database_facet_100_2025_11_11	1330	external|gene=CCL20|entry=UPI0002093A04|file=uniparc_CCL20_AND_database_facet_100_2025_11_11|idx=1330	109	0.97859234	1
1331	1	external	CCL20	UPI0002093A06	uniparc_CCL20_AND_database_facet_100_2025_11_11	1331	external|gene=CCL20|entry=UPI0002093A06|file=uniparc_CCL20_AND_database_facet_100_2025_11_11|idx=1331	222	0.8424157	1
1332	1	external	CCL20	UPI0002093A0E	uniparc_CCL20_AND_database_facet_100_2025_11_11	1332	external|gene=CCL20|entry=UPI0002093A0E|file=uniparc_CCL20_AND_database_facet_100_2025_11_11|idx=1332	135	0.8845921	1
1333	1	external	CCL20	UPI0002093A10	uniparc_CCL20_AND_database_facet_100_2025_11_11	1333	external|gene=CCL20|entry=UPI0002093A10|file=uniparc_CCL20_AND_database_facet_100_2025_11_11|idx=1333	203	0.89838904	1
1334	1	external	CCL20	UPI0002093A13	uniparc_CCL20_AND_database_facet_100_2025_11_11	1334	external|gene=CCL20|entry=UPI0002093A13|file=uniparc_CCL20_AND_database_facet_100_2025_11_11|idx=1334	395	0.9659087	1
1335	1	external	CCL20	UPI0002093A15	uniparc_CCL20_AND_database_facet_100_2025_11_11	1335	external|gene=CCL20|entry=UPI0002093A15|file=uniparc_CCL20_AND_database_facet_100_2025_11_11|idx=1335	330	0.77962387	1
1336	1	external	CCL20	UPI0002093A17	uniparc_CCL20_AND_database_facet_100_2025_11_11	1336	external|gene=CCL20|entry=UPI0002093A17|file=uniparc_CCL20_AND_database_facet_100_2025_11_11|idx=1336	193	0.43552563	0
1337	1	external	CCL20	UPI0002093A26	uniparc_CCL20_AND_database_facet_100_2025_11_11	1337	external|gene=CCL20|entry=UPI0002093A26|file=uniparc_CCL20_AND_database_facet_100_2025_11_11|idx=1337	208	0.8535089	1
1338	1	external	CCL20	UPI0002093A2C	uniparc_CCL20_AND_database_facet_100_2025_11_11	1338	external|gene=CCL20|entry=UPI0002093A2C|file=uniparc_CCL20_AND_database_facet_100_2025_11_11|idx=1338	308	0.5221501	1
1339	1	external	CCL20	UPI0002093A33	uniparc_CCL20_AND_database_facet_100_2025_11_11	1339	external|gene=CCL20|entry=UPI0002093A33|file=uniparc_CCL20_AND_database_facet_100_2025_11_11|idx=1339	65	0.6303597	1
1340	1	external	CCL20	UPI0002093A34	uniparc_CCL20_AND_database_facet_100_2025_11_11	1340	external|gene=CCL20|entry=UPI0002093A34|file=uniparc_CCL20_AND_database_facet_100_2025_11_11|idx=1340	85	0.26580948	0
1341	1	external	CCL20	UPI0002093A36	uniparc_CCL20_AND_database_facet_100_2025_11_11	1341	external|gene=CCL20|entry=UPI0002093A36|file=uniparc_CCL20_AND_database_facet_100_2025_11_11|idx=1341	78	0.7577086	1
1342	1	external	CCL20	UPI0002093A38	uniparc_CCL20_AND_database_facet_100_2025_11_11	1342	external|gene=CCL20|entry=UPI0002093A38|file=uniparc_CCL20_AND_database_facet_100_2025_11_11|idx=1342	83	0.86280936	1
1343	1	external	CCL20	UPI0002093A3A	uniparc_CCL20_AND_database_facet_100_2025_11_11	1343	external|gene=CCL20|entry=UPI0002093A3A|file=uniparc_CCL20_AND_database_facet_100_2025_11_11|idx=1343	319	0.37801063	0
1344	1	external	CCL20	UPI0002093A3B	uniparc_CCL20_AND_database_facet_100_2025_11_11	1344	external|gene=CCL20|entry=UPI0002093A3B|file=uniparc_CCL20_AND_database_facet_100_2025_11_11|idx=1344	517	0.3315791	0
1345	1	external	CCL20	UPI0002093A3C	uniparc_CCL20_AND_database_facet_100_2025_11_11	1345	external|gene=CCL20|entry=UPI0002093A3C|file=uniparc_CCL20_AND_database_facet_100_2025_11_11|idx=1345	330	0.4921104	0
1346	1	external	CCL20	UPI0002093A40	uniparc_CCL20_AND_database_facet_100_2025_11_11	1346	external|gene=CCL20|entry=UPI0002093A40|file=uniparc_CCL20_AND_database_facet_100_2025_11_11|idx=1346	64	0.86186004	1
1347	1	external	CCL20	UPI0002093A46	uniparc_CCL20_AND_database_facet_100_2025_11_11	1347	external|gene=CCL20|entry=UPI0002093A46|file=uniparc_CCL20_AND_database_facet_100_2025_11_11|idx=1347	262	0.5707287	1
1348	1	external	CCL20	UPI0002093A48	uniparc_CCL20_AND_database_facet_100_2025_11_11	1348	external|gene=CCL20|entry=UPI0002093A48|file=uniparc_CCL20_AND_database_facet_100_2025_11_11|idx=1348	292	0.43569478	0
1349	1	external	CCL20	UPI0002093A4C	uniparc_CCL20_AND_database_facet_100_2025_11_11	1349	external|gene=CCL20|entry=UPI0002093A4C|file=uniparc_CCL20_AND_database_facet_100_2025_11_11|idx=1349	111	0.96980256	1
1350	1	external	CCL20	UPI0002093A7C	uniparc_CCL20_AND_database_facet_100_2025_11_11	1350	external|gene=CCL20|entry=UPI0002093A7C|file=uniparc_CCL20_AND_database_facet_100_2025_11_11|idx=1350	165	0.9056289	1
1351	1	external	CCL20	UPI0002093A7D	uniparc_CCL20_AND_database_facet_100_2025_11_11	1351	external|gene=CCL20|entry=UPI0002093A7D|file=uniparc_CCL20_AND_database_facet_100_2025_11_11|idx=1351	363	0.92732584	1
1352	1	external	CCL20	UPI0002093A7F	uniparc_CCL20_AND_database_facet_100_2025_11_11	1352	external|gene=CCL20|entry=UPI0002093A7F|file=uniparc_CCL20_AND_database_facet_100_2025_11_11|idx=1352	149	0.9852905	1
1353	1	external	CCL20	UPI0002093A80	uniparc_CCL20_AND_database_facet_100_2025_11_11	1353	external|gene=CCL20|entry=UPI0002093A80|file=uniparc_CCL20_AND_database_facet_100_2025_11_11|idx=1353	217	0.9799396	1
1354	1	external	CCL20	UPI0002093A86	uniparc_CCL20_AND_database_facet_100_2025_11_11	1354	external|gene=CCL20|entry=UPI0002093A86|file=uniparc_CCL20_AND_database_facet_100_2025_11_11|idx=1354	236	0.83085954	1
1355	1	external	CCL20	UPI0002093A88	uniparc_CCL20_AND_database_facet_100_2025_11_11	1355	external|gene=CCL20|entry=UPI0002093A88|file=uniparc_CCL20_AND_database_facet_100_2025_11_11|idx=1355	228	0.9920725	1
1356	1	external	CCL20	UPI0002093A8A	uniparc_CCL20_AND_database_facet_100_2025_11_11	1356	external|gene=CCL20|entry=UPI0002093A8A|file=uniparc_CCL20_AND_database_facet_100_2025_11_11|idx=1356	309	0.5958403	1
1357	1	external	CCL20	UPI0002093A94	uniparc_CCL20_AND_database_facet_100_2025_11_11	1357	external|gene=CCL20|entry=UPI0002093A94|file=uniparc_CCL20_AND_database_facet_100_2025_11_11|idx=1357	183	0.41702473	0
1358	1	external	CCL20	UPI0002093A95	uniparc_CCL20_AND_database_facet_100_2025_11_11	1358	external|gene=CCL20|entry=UPI0002093A95|file=uniparc_CCL20_AND_database_facet_100_2025_11_11|idx=1358	211	0.46065238	0
1359	1	external	CCL20	UPI0002093A98	uniparc_CCL20_AND_database_facet_100_2025_11_11	1359	external|gene=CCL20|entry=UPI0002093A98|file=uniparc_CCL20_AND_database_facet_100_2025_11_11|idx=1359	295	0.99113584	1
1360	1	external	CCL20	UPI0002093AA1	uniparc_CCL20_AND_database_facet_100_2025_11_11	1360	external|gene=CCL20|entry=UPI0002093AA1|file=uniparc_CCL20_AND_database_facet_100_2025_11_11|idx=1360	272	0.8336287	1
1361	1	external	CCL20	UPI0002093AA3	uniparc_CCL20_AND_database_facet_100_2025_11_11	1361	external|gene=CCL20|entry=UPI0002093AA3|file=uniparc_CCL20_AND_database_facet_100_2025_11_11|idx=1361	115	0.95625484	1
1362	1	external	CCL20	UPI0002093AA4	uniparc_CCL20_AND_database_facet_100_2025_11_11	1362	external|gene=CCL20|entry=UPI0002093AA4|file=uniparc_CCL20_AND_database_facet_100_2025_11_11|idx=1362	568	0.95668334	1
1363	1	external	CCL20	UPI0002093AA5	uniparc_CCL20_AND_database_facet_100_2025_11_11	1363	external|gene=CCL20|entry=UPI0002093AA5|file=uniparc_CCL20_AND_database_facet_100_2025_11_11|idx=1363	118	0.8998137	1
1364	1	external	CCL20	UPI0002093AA7	uniparc_CCL20_AND_database_facet_100_2025_11_11	1364	external|gene=CCL20|entry=UPI0002093AA7|file=uniparc_CCL20_AND_database_facet_100_2025_11_11|idx=1364	170	0.9324059	1
1365	1	external	CCL20	UPI0002093AAC	uniparc_CCL20_AND_database_facet_100_2025_11_11	1365	external|gene=CCL20|entry=UPI0002093AAC|file=uniparc_CCL20_AND_database_facet_100_2025_11_11|idx=1365	250	0.8537784	1
1366	1	external	CCL20	UPI0002093AB1	uniparc_CCL20_AND_database_facet_100_2025_11_11	1366	external|gene=CCL20|entry=UPI0002093AB1|file=uniparc_CCL20_AND_database_facet_100_2025_11_11|idx=1366	261	0.9854791	1
1367	1	external	CCL20	UPI0002093AB7	uniparc_CCL20_AND_database_facet_100_2025_11_11	1367	external|gene=CCL20|entry=UPI0002093AB7|file=uniparc_CCL20_AND_database_facet_100_2025_11_11|idx=1367	295	0.9755342	1
1368	1	external	CCL20	UPI0002093AB8	uniparc_CCL20_AND_database_facet_100_2025_11_11	1368	external|gene=CCL20|entry=UPI0002093AB8|file=uniparc_CCL20_AND_database_facet_100_2025_11_11|idx=1368	262	0.42090893	0
1369	1	external	CCL20	UPI0002093ABA	uniparc_CCL20_AND_database_facet_100_2025_11_11	1369	external|gene=CCL20|entry=UPI0002093ABA|file=uniparc_CCL20_AND_database_facet_100_2025_11_11|idx=1369	133	0.69976467	1
1370	1	external	CCL20	UPI0002093ABB	uniparc_CCL20_AND_database_facet_100_2025_11_11	1370	external|gene=CCL20|entry=UPI0002093ABB|file=uniparc_CCL20_AND_database_facet_100_2025_11_11|idx=1370	244	0.77998585	1
1371	1	external	CCL20	UPI0002093AC6	uniparc_CCL20_AND_database_facet_100_2025_11_11	1371	external|gene=CCL20|entry=UPI0002093AC6|file=uniparc_CCL20_AND_database_facet_100_2025_11_11|idx=1371	289	0.8092045	1
1372	1	external	CCL20	UPI0002093AD1	uniparc_CCL20_AND_database_facet_100_2025_11_11	1372	external|gene=CCL20|entry=UPI0002093AD1|file=uniparc_CCL20_AND_database_facet_100_2025_11_11|idx=1372	170	0.96364236	1
1373	1	external	CCL20	UPI0002093AD4	uniparc_CCL20_AND_database_facet_100_2025_11_11	1373	external|gene=CCL20|entry=UPI0002093AD4|file=uniparc_CCL20_AND_database_facet_100_2025_11_11|idx=1373	309	0.63375735	1
1374	1	external	CCL20	UPI0002093ADA	uniparc_CCL20_AND_database_facet_100_2025_11_11	1374	external|gene=CCL20|entry=UPI0002093ADA|file=uniparc_CCL20_AND_database_facet_100_2025_11_11|idx=1374	219	0.69577426	1
1375	1	external	CCL20	UPI0002093ADC	uniparc_CCL20_AND_database_facet_100_2025_11_11	1375	external|gene=CCL20|entry=UPI0002093ADC|file=uniparc_CCL20_AND_database_facet_100_2025_11_11|idx=1375	287	0.8158747	1
1376	1	external	CCL20	UPI0002093AE3	uniparc_CCL20_AND_database_facet_100_2025_11_11	1376	external|gene=CCL20|entry=UPI0002093AE3|file=uniparc_CCL20_AND_database_facet_100_2025_11_11|idx=1376	665	0.81674045	1
1377	1	external	CCL20	UPI0002093AE9	uniparc_CCL20_AND_database_facet_100_2025_11_11	1377	external|gene=CCL20|entry=UPI0002093AE9|file=uniparc_CCL20_AND_database_facet_100_2025_11_11|idx=1377	224	0.9883674	1
1378	1	external	CCL20	UPI0002093AF2	uniparc_CCL20_AND_database_facet_100_2025_11_11	1378	external|gene=CCL20|entry=UPI0002093AF2|file=uniparc_CCL20_AND_database_facet_100_2025_11_11|idx=1378	304	0.027055467	0
1379	1	external	CCL20	UPI0002093AF3	uniparc_CCL20_AND_database_facet_100_2025_11_11	1379	external|gene=CCL20|entry=UPI0002093AF3|file=uniparc_CCL20_AND_database_facet_100_2025_11_11|idx=1379	258	0.83862305	1
1380	1	external	CCL20	UPI0002093AF7	uniparc_CCL20_AND_database_facet_100_2025_11_11	1380	external|gene=CCL20|entry=UPI0002093AF7|file=uniparc_CCL20_AND_database_facet_100_2025_11_11|idx=1380	231	0.85011667	1
1381	1	external	CCL20	UPI0002093AFD	uniparc_CCL20_AND_database_facet_100_2025_11_11	1381	external|gene=CCL20|entry=UPI0002093AFD|file=uniparc_CCL20_AND_database_facet_100_2025_11_11|idx=1381	165	0.3974872	0
1382	1	external	CCL20	UPI000209431D	uniparc_CCL20_AND_database_facet_100_2025_11_11	1382	external|gene=CCL20|entry=UPI000209431D|file=uniparc_CCL20_AND_database_facet_100_2025_11_11|idx=1382	225	0.44495437	0
1383	1	external	CCL20	UPI000209431E	uniparc_CCL20_AND_database_facet_100_2025_11_11	1383	external|gene=CCL20|entry=UPI000209431E|file=uniparc_CCL20_AND_database_facet_100_2025_11_11|idx=1383	165	0.84014225	1
1384	1	external	CCL20	UPI0002094322	uniparc_CCL20_AND_database_facet_100_2025_11_11	1384	external|gene=CCL20|entry=UPI0002094322|file=uniparc_CCL20_AND_database_facet_100_2025_11_11|idx=1384	163	0.87638444	1
1385	1	external	CCL20	UPI0002094329	uniparc_CCL20_AND_database_facet_100_2025_11_11	1385	external|gene=CCL20|entry=UPI0002094329|file=uniparc_CCL20_AND_database_facet_100_2025_11_11|idx=1385	260	0.7364502	1
1386	1	external	CCL20	UPI0002094333	uniparc_CCL20_AND_database_facet_100_2025_11_11	1386	external|gene=CCL20|entry=UPI0002094333|file=uniparc_CCL20_AND_database_facet_100_2025_11_11|idx=1386	225	0.9872005	1
1387	1	external	CCL20	UPI0002094336	uniparc_CCL20_AND_database_facet_100_2025_11_11	1387	external|gene=CCL20|entry=UPI0002094336|file=uniparc_CCL20_AND_database_facet_100_2025_11_11|idx=1387	114	0.20321482	0
1388	1	external	CCL20	UPI0002094340	uniparc_CCL20_AND_database_facet_100_2025_11_11	1388	external|gene=CCL20|entry=UPI0002094340|file=uniparc_CCL20_AND_database_facet_100_2025_11_11|idx=1388	363	0.53550243	1
1389	1	external	CCL20	UPI0002094343	uniparc_CCL20_AND_database_facet_100_2025_11_11	1389	external|gene=CCL20|entry=UPI0002094343|file=uniparc_CCL20_AND_database_facet_100_2025_11_11|idx=1389	146	0.75023353	1
1390	1	external	CCL20	UPI0002094349	uniparc_CCL20_AND_database_facet_100_2025_11_11	1390	external|gene=CCL20|entry=UPI0002094349|file=uniparc_CCL20_AND_database_facet_100_2025_11_11|idx=1390	138	0.94100535	1
1391	1	external	CCL20	UPI000209434F	uniparc_CCL20_AND_database_facet_100_2025_11_11	1391	external|gene=CCL20|entry=UPI000209434F|file=uniparc_CCL20_AND_database_facet_100_2025_11_11|idx=1391	335	0.79057664	1
1392	1	external	CCL20	UPI000209435C	uniparc_CCL20_AND_database_facet_100_2025_11_11	1392	external|gene=CCL20|entry=UPI000209435C|file=uniparc_CCL20_AND_database_facet_100_2025_11_11|idx=1392	188	0.8936628	1
1393	1	external	CCL20	UPI000209435D	uniparc_CCL20_AND_database_facet_100_2025_11_11	1393	external|gene=CCL20|entry=UPI000209435D|file=uniparc_CCL20_AND_database_facet_100_2025_11_11|idx=1393	177	0.9919957	1
1394	1	external	CCL20	UPI0002094362	uniparc_CCL20_AND_database_facet_100_2025_11_11	1394	external|gene=CCL20|entry=UPI0002094362|file=uniparc_CCL20_AND_database_facet_100_2025_11_11|idx=1394	192	0.3025374	0
1395	1	external	CCL20	UPI0002094366	uniparc_CCL20_AND_database_facet_100_2025_11_11	1395	external|gene=CCL20|entry=UPI0002094366|file=uniparc_CCL20_AND_database_facet_100_2025_11_11|idx=1395	816	0.8925388	1
1396	1	external	CCL20	UPI000209436A	uniparc_CCL20_AND_database_facet_100_2025_11_11	1396	external|gene=CCL20|entry=UPI000209436A|file=uniparc_CCL20_AND_database_facet_100_2025_11_11|idx=1396	647	0.99815744	1
1397	1	external	CCL20	UPI000209436E	uniparc_CCL20_AND_database_facet_100_2025_11_11	1397	external|gene=CCL20|entry=UPI000209436E|file=uniparc_CCL20_AND_database_facet_100_2025_11_11|idx=1397	266	0.9443756	1
1398	1	external	CCL20	UPI000209437A	uniparc_CCL20_AND_database_facet_100_2025_11_11	1398	external|gene=CCL20|entry=UPI000209437A|file=uniparc_CCL20_AND_database_facet_100_2025_11_11|idx=1398	220	0.97257286	1
1399	1	external	CCL20	UPI000209437B	uniparc_CCL20_AND_database_facet_100_2025_11_11	1399	external|gene=CCL20|entry=UPI000209437B|file=uniparc_CCL20_AND_database_facet_100_2025_11_11|idx=1399	570	0.2902492	0
1400	1	external	CCL20	UPI000209437D	uniparc_CCL20_AND_database_facet_100_2025_11_11	1400	external|gene=CCL20|entry=UPI000209437D|file=uniparc_CCL20_AND_database_facet_100_2025_11_11|idx=1400	243	0.95074546	1
1401	1	external	CCL20	UPI0002094380	uniparc_CCL20_AND_database_facet_100_2025_11_11	1401	external|gene=CCL20|entry=UPI0002094380|file=uniparc_CCL20_AND_database_facet_100_2025_11_11|idx=1401	245	0.89342743	1
1402	1	external	CCL20	UPI000209438C	uniparc_CCL20_AND_database_facet_100_2025_11_11	1402	external|gene=CCL20|entry=UPI000209438C|file=uniparc_CCL20_AND_database_facet_100_2025_11_11|idx=1402	300	0.6982181	1
1403	1	external	CCL20	UPI00020943C2	uniparc_CCL20_AND_database_facet_100_2025_11_11	1403	external|gene=CCL20|entry=UPI00020943C2|file=uniparc_CCL20_AND_database_facet_100_2025_11_11|idx=1403	253	0.9358514	1
1404	1	external	CCL20	UPI00020943CE	uniparc_CCL20_AND_database_facet_100_2025_11_11	1404	external|gene=CCL20|entry=UPI00020943CE|file=uniparc_CCL20_AND_database_facet_100_2025_11_11|idx=1404	701	0.549912	1
1405	1	external	CCL20	UPI00020943D2	uniparc_CCL20_AND_database_facet_100_2025_11_11	1405	external|gene=CCL20|entry=UPI00020943D2|file=uniparc_CCL20_AND_database_facet_100_2025_11_11|idx=1405	178	0.99772507	1
1406	1	external	CCL20	UPI00020943D7	uniparc_CCL20_AND_database_facet_100_2025_11_11	1406	external|gene=CCL20|entry=UPI00020943D7|file=uniparc_CCL20_AND_database_facet_100_2025_11_11|idx=1406	202	0.9886368	1
1407	1	external	CCL20	UPI00020943D8	uniparc_CCL20_AND_database_facet_100_2025_11_11	1407	external|gene=CCL20|entry=UPI00020943D8|file=uniparc_CCL20_AND_database_facet_100_2025_11_11|idx=1407	480	0.9845515	1
1408	1	external	CCL20	UPI00020943E8	uniparc_CCL20_AND_database_facet_100_2025_11_11	1408	external|gene=CCL20|entry=UPI00020943E8|file=uniparc_CCL20_AND_database_facet_100_2025_11_11|idx=1408	130	0.8114831	1
1409	1	external	CCL20	UPI00020943EA	uniparc_CCL20_AND_database_facet_100_2025_11_11	1409	external|gene=CCL20|entry=UPI00020943EA|file=uniparc_CCL20_AND_database_facet_100_2025_11_11|idx=1409	294	0.21809842	0
1410	1	external	CCL20	UPI00020943EE	uniparc_CCL20_AND_database_facet_100_2025_11_11	1410	external|gene=CCL20|entry=UPI00020943EE|file=uniparc_CCL20_AND_database_facet_100_2025_11_11|idx=1410	223	0.9449938	1
1411	1	external	CCL20	UPI00020943F0	uniparc_CCL20_AND_database_facet_100_2025_11_11	1411	external|gene=CCL20|entry=UPI00020943F0|file=uniparc_CCL20_AND_database_facet_100_2025_11_11|idx=1411	58	0.828979	1
1412	1	external	CCL20	UPI00020943F6	uniparc_CCL20_AND_database_facet_100_2025_11_11	1412	external|gene=CCL20|entry=UPI00020943F6|file=uniparc_CCL20_AND_database_facet_100_2025_11_11|idx=1412	135	0.9970649	1
1413	1	external	CCL20	UPI00020943FF	uniparc_CCL20_AND_database_facet_100_2025_11_11	1413	external|gene=CCL20|entry=UPI00020943FF|file=uniparc_CCL20_AND_database_facet_100_2025_11_11|idx=1413	93	0.88830304	1
1414	1	external	CCL20	UPI0002094400	uniparc_CCL20_AND_database_facet_100_2025_11_11	1414	external|gene=CCL20|entry=UPI0002094400|file=uniparc_CCL20_AND_database_facet_100_2025_11_11|idx=1414	180	0.8806241	1
1415	1	external	CCL20	UPI0002094402	uniparc_CCL20_AND_database_facet_100_2025_11_11	1415	external|gene=CCL20|entry=UPI0002094402|file=uniparc_CCL20_AND_database_facet_100_2025_11_11|idx=1415	55	0.9074911	1
1416	1	external	CCL20	UPI000209440F	uniparc_CCL20_AND_database_facet_100_2025_11_11	1416	external|gene=CCL20|entry=UPI000209440F|file=uniparc_CCL20_AND_database_facet_100_2025_11_11|idx=1416	105	0.9513311	1
1417	1	external	CCL20	UPI0002094414	uniparc_CCL20_AND_database_facet_100_2025_11_11	1417	external|gene=CCL20|entry=UPI0002094414|file=uniparc_CCL20_AND_database_facet_100_2025_11_11|idx=1417	181	0.9436756	1
1418	1	external	CCL20	UPI0002094417	uniparc_CCL20_AND_database_facet_100_2025_11_11	1418	external|gene=CCL20|entry=UPI0002094417|file=uniparc_CCL20_AND_database_facet_100_2025_11_11|idx=1418	172	0.6498079	1
1419	1	external	CCL20	UPI000209441B	uniparc_CCL20_AND_database_facet_100_2025_11_11	1419	external|gene=CCL20|entry=UPI000209441B|file=uniparc_CCL20_AND_database_facet_100_2025_11_11|idx=1419	319	0.9971226	1
1420	1	external	CCL20	UPI000209441D	uniparc_CCL20_AND_database_facet_100_2025_11_11	1420	external|gene=CCL20|entry=UPI000209441D|file=uniparc_CCL20_AND_database_facet_100_2025_11_11|idx=1420	375	0.67909247	1
1421	1	external	CCL20	UPI0002094420	uniparc_CCL20_AND_database_facet_100_2025_11_11	1421	external|gene=CCL20|entry=UPI0002094420|file=uniparc_CCL20_AND_database_facet_100_2025_11_11|idx=1421	115	0.4333872	0
1422	1	external	CCL20	UPI0002094425	uniparc_CCL20_AND_database_facet_100_2025_11_11	1422	external|gene=CCL20|entry=UPI0002094425|file=uniparc_CCL20_AND_database_facet_100_2025_11_11|idx=1422	390	0.7947961	1
1423	1	external	CCL20	UPI0002094426	uniparc_CCL20_AND_database_facet_100_2025_11_11	1423	external|gene=CCL20|entry=UPI0002094426|file=uniparc_CCL20_AND_database_facet_100_2025_11_11|idx=1423	64	0.57675666	1
1424	1	external	CCL20	UPI000209442E	uniparc_CCL20_AND_database_facet_100_2025_11_11	1424	external|gene=CCL20|entry=UPI000209442E|file=uniparc_CCL20_AND_database_facet_100_2025_11_11|idx=1424	344	0.75630635	1
1425	1	external	CCL20	UPI000209442F	uniparc_CCL20_AND_database_facet_100_2025_11_11	1425	external|gene=CCL20|entry=UPI000209442F|file=uniparc_CCL20_AND_database_facet_100_2025_11_11|idx=1425	374	0.79460406	1
1426	1	external	CCL20	UPI0002094439	uniparc_CCL20_AND_database_facet_100_2025_11_11	1426	external|gene=CCL20|entry=UPI0002094439|file=uniparc_CCL20_AND_database_facet_100_2025_11_11|idx=1426	640	0.45076245	0
1427	1	external	CCL20	UPI0002094994	uniparc_CCL20_AND_database_facet_100_2025_11_11	1427	external|gene=CCL20|entry=UPI0002094994|file=uniparc_CCL20_AND_database_facet_100_2025_11_11|idx=1427	223	0.97369236	1
1428	1	external	CCL20	UPI0002094B00	uniparc_CCL20_AND_database_facet_100_2025_11_11	1428	external|gene=CCL20|entry=UPI0002094B00|file=uniparc_CCL20_AND_database_facet_100_2025_11_11|idx=1428	162	0.99349725	1
1429	1	external	CCL20	UPI0002094B8E	uniparc_CCL20_AND_database_facet_100_2025_11_11	1429	external|gene=CCL20|entry=UPI0002094B8E|file=uniparc_CCL20_AND_database_facet_100_2025_11_11|idx=1429	341	0.7017448	1
1430	1	external	CCL20	UPI0002094C52	uniparc_CCL20_AND_database_facet_100_2025_11_11	1430	external|gene=CCL20|entry=UPI0002094C52|file=uniparc_CCL20_AND_database_facet_100_2025_11_11|idx=1430	306	0.86639744	1
1431	1	external	CCL20	UPI0002094C54	uniparc_CCL20_AND_database_facet_100_2025_11_11	1431	external|gene=CCL20|entry=UPI0002094C54|file=uniparc_CCL20_AND_database_facet_100_2025_11_11|idx=1431	156	0.99869424	1
1432	1	external	CCL20	UPI0002094C55	uniparc_CCL20_AND_database_facet_100_2025_11_11	1432	external|gene=CCL20|entry=UPI0002094C55|file=uniparc_CCL20_AND_database_facet_100_2025_11_11|idx=1432	285	0.81448215	1
1433	1	external	CCL20	UPI0002094C56	uniparc_CCL20_AND_database_facet_100_2025_11_11	1433	external|gene=CCL20|entry=UPI0002094C56|file=uniparc_CCL20_AND_database_facet_100_2025_11_11|idx=1433	501	0.69861823	1
1434	1	external	CCL20	UPI0002094C5A	uniparc_CCL20_AND_database_facet_100_2025_11_11	1434	external|gene=CCL20|entry=UPI0002094C5A|file=uniparc_CCL20_AND_database_facet_100_2025_11_11|idx=1434	442	0.75056475	1
1435	1	external	CCL20	UPI0002094C62	uniparc_CCL20_AND_database_facet_100_2025_11_11	1435	external|gene=CCL20|entry=UPI0002094C62|file=uniparc_CCL20_AND_database_facet_100_2025_11_11|idx=1435	93	0.54132193	1
1436	1	external	CCL20	UPI0002094C63	uniparc_CCL20_AND_database_facet_100_2025_11_11	1436	external|gene=CCL20|entry=UPI0002094C63|file=uniparc_CCL20_AND_database_facet_100_2025_11_11|idx=1436	376	0.983547	1
1437	1	external	CCL20	UPI0002094C68	uniparc_CCL20_AND_database_facet_100_2025_11_11	1437	external|gene=CCL20|entry=UPI0002094C68|file=uniparc_CCL20_AND_database_facet_100_2025_11_11|idx=1437	219	0.8339135	1
1438	1	external	CCL20	UPI0002094C6E	uniparc_CCL20_AND_database_facet_100_2025_11_11	1438	external|gene=CCL20|entry=UPI0002094C6E|file=uniparc_CCL20_AND_database_facet_100_2025_11_11|idx=1438	446	0.8665907	1
1439	1	external	CCL20	UPI0002094C78	uniparc_CCL20_AND_database_facet_100_2025_11_11	1439	external|gene=CCL20|entry=UPI0002094C78|file=uniparc_CCL20_AND_database_facet_100_2025_11_11|idx=1439	252	0.9836744	1
1440	1	external	CCL20	UPI0002094C7E	uniparc_CCL20_AND_database_facet_100_2025_11_11	1440	external|gene=CCL20|entry=UPI0002094C7E|file=uniparc_CCL20_AND_database_facet_100_2025_11_11|idx=1440	218	0.85283214	1
1441	1	external	CCL20	UPI0002094C82	uniparc_CCL20_AND_database_facet_100_2025_11_11	1441	external|gene=CCL20|entry=UPI0002094C82|file=uniparc_CCL20_AND_database_facet_100_2025_11_11|idx=1441	167	0.98300076	1
1442	1	external	CCL20	UPI0002094C85	uniparc_CCL20_AND_database_facet_100_2025_11_11	1442	external|gene=CCL20|entry=UPI0002094C85|file=uniparc_CCL20_AND_database_facet_100_2025_11_11|idx=1442	450	0.99638027	1
1443	1	external	CCL20	UPI0002094C8A	uniparc_CCL20_AND_database_facet_100_2025_11_11	1443	external|gene=CCL20|entry=UPI0002094C8A|file=uniparc_CCL20_AND_database_facet_100_2025_11_11|idx=1443	246	0.9813052	1
1444	1	external	CCL20	UPI0002094C90	uniparc_CCL20_AND_database_facet_100_2025_11_11	1444	external|gene=CCL20|entry=UPI0002094C90|file=uniparc_CCL20_AND_database_facet_100_2025_11_11|idx=1444	125	0.9960752	1
1445	1	external	CCL20	UPI0002094C91	uniparc_CCL20_AND_database_facet_100_2025_11_11	1445	external|gene=CCL20|entry=UPI0002094C91|file=uniparc_CCL20_AND_database_facet_100_2025_11_11|idx=1445	445	0.73077124	1
1446	1	external	CCL20	UPI0002094C96	uniparc_CCL20_AND_database_facet_100_2025_11_11	1446	external|gene=CCL20|entry=UPI0002094C96|file=uniparc_CCL20_AND_database_facet_100_2025_11_11|idx=1446	267	0.86348265	1
1447	1	external	CCL20	UPI0002094C97	uniparc_CCL20_AND_database_facet_100_2025_11_11	1447	external|gene=CCL20|entry=UPI0002094C97|file=uniparc_CCL20_AND_database_facet_100_2025_11_11|idx=1447	422	0.85411745	1
1448	1	external	CCL20	UPI0002094C9D	uniparc_CCL20_AND_database_facet_100_2025_11_11	1448	external|gene=CCL20|entry=UPI0002094C9D|file=uniparc_CCL20_AND_database_facet_100_2025_11_11|idx=1448	172	0.99672973	1
1449	1	external	CCL20	UPI0002094CA5	uniparc_CCL20_AND_database_facet_100_2025_11_11	1449	external|gene=CCL20|entry=UPI0002094CA5|file=uniparc_CCL20_AND_database_facet_100_2025_11_11|idx=1449	354	0.8163302	1
1450	1	external	CCL20	UPI0002094CAE	uniparc_CCL20_AND_database_facet_100_2025_11_11	1450	external|gene=CCL20|entry=UPI0002094CAE|file=uniparc_CCL20_AND_database_facet_100_2025_11_11|idx=1450	101	0.925208	1
1451	1	external	CCL20	UPI0002094CBC	uniparc_CCL20_AND_database_facet_100_2025_11_11	1451	external|gene=CCL20|entry=UPI0002094CBC|file=uniparc_CCL20_AND_database_facet_100_2025_11_11|idx=1451	363	0.33063996	0
1452	1	external	CCL20	UPI0002094CC7	uniparc_CCL20_AND_database_facet_100_2025_11_11	1452	external|gene=CCL20|entry=UPI0002094CC7|file=uniparc_CCL20_AND_database_facet_100_2025_11_11|idx=1452	123	0.067916065	0
1453	1	external	CCL20	UPI0002094CC8	uniparc_CCL20_AND_database_facet_100_2025_11_11	1453	external|gene=CCL20|entry=UPI0002094CC8|file=uniparc_CCL20_AND_database_facet_100_2025_11_11|idx=1453	101	0.7415001	1
1454	1	external	CCL20	UPI0002094CCB	uniparc_CCL20_AND_database_facet_100_2025_11_11	1454	external|gene=CCL20|entry=UPI0002094CCB|file=uniparc_CCL20_AND_database_facet_100_2025_11_11|idx=1454	289	0.9419756	1
1455	1	external	CCL20	UPI0002094CCF	uniparc_CCL20_AND_database_facet_100_2025_11_11	1455	external|gene=CCL20|entry=UPI0002094CCF|file=uniparc_CCL20_AND_database_facet_100_2025_11_11|idx=1455	336	0.857276	1
1456	1	external	CCL20	UPI0002094CD0	uniparc_CCL20_AND_database_facet_100_2025_11_11	1456	external|gene=CCL20|entry=UPI0002094CD0|file=uniparc_CCL20_AND_database_facet_100_2025_11_11|idx=1456	262	0.68507046	1
1457	1	external	CCL20	UPI0002094CD2	uniparc_CCL20_AND_database_facet_100_2025_11_11	1457	external|gene=CCL20|entry=UPI0002094CD2|file=uniparc_CCL20_AND_database_facet_100_2025_11_11|idx=1457	154	0.99363446	1
1458	1	external	CCL20	UPI0002094CD5	uniparc_CCL20_AND_database_facet_100_2025_11_11	1458	external|gene=CCL20|entry=UPI0002094CD5|file=uniparc_CCL20_AND_database_facet_100_2025_11_11|idx=1458	295	0.82220376	1
1459	1	external	CCL20	UPI0002094CE2	uniparc_CCL20_AND_database_facet_100_2025_11_11	1459	external|gene=CCL20|entry=UPI0002094CE2|file=uniparc_CCL20_AND_database_facet_100_2025_11_11|idx=1459	352	0.87267065	1
1460	1	external	CCL20	UPI0002094CE4	uniparc_CCL20_AND_database_facet_100_2025_11_11	1460	external|gene=CCL20|entry=UPI0002094CE4|file=uniparc_CCL20_AND_database_facet_100_2025_11_11|idx=1460	83	0.8937444	1
1461	1	external	CCL20	UPI0002094CE7	uniparc_CCL20_AND_database_facet_100_2025_11_11	1461	external|gene=CCL20|entry=UPI0002094CE7|file=uniparc_CCL20_AND_database_facet_100_2025_11_11|idx=1461	372	0.9969496	1
1462	1	external	CCL20	UPI0002094CF2	uniparc_CCL20_AND_database_facet_100_2025_11_11	1462	external|gene=CCL20|entry=UPI0002094CF2|file=uniparc_CCL20_AND_database_facet_100_2025_11_11|idx=1462	126	0.98693675	1
1463	1	external	CCL20	UPI0002094CFB	uniparc_CCL20_AND_database_facet_100_2025_11_11	1463	external|gene=CCL20|entry=UPI0002094CFB|file=uniparc_CCL20_AND_database_facet_100_2025_11_11|idx=1463	266	0.9407836	1
1464	1	external	CCL20	UPI0002094CFC	uniparc_CCL20_AND_database_facet_100_2025_11_11	1464	external|gene=CCL20|entry=UPI0002094CFC|file=uniparc_CCL20_AND_database_facet_100_2025_11_11|idx=1464	174	0.8138216	1
1465	1	external	CCL20	UPI0002094CFD	uniparc_CCL20_AND_database_facet_100_2025_11_11	1465	external|gene=CCL20|entry=UPI0002094CFD|file=uniparc_CCL20_AND_database_facet_100_2025_11_11|idx=1465	392	0.79289496	1
1466	1	external	CCL20	UPI0002094CFE	uniparc_CCL20_AND_database_facet_100_2025_11_11	1466	external|gene=CCL20|entry=UPI0002094CFE|file=uniparc_CCL20_AND_database_facet_100_2025_11_11|idx=1466	281	0.74181783	1
1467	1	external	CCL20	UPI0002094D07	uniparc_CCL20_AND_database_facet_100_2025_11_11	1467	external|gene=CCL20|entry=UPI0002094D07|file=uniparc_CCL20_AND_database_facet_100_2025_11_11|idx=1467	142	0.8902881	1
1468	1	external	CCL20	UPI0002094D1A	uniparc_CCL20_AND_database_facet_100_2025_11_11	1468	external|gene=CCL20|entry=UPI0002094D1A|file=uniparc_CCL20_AND_database_facet_100_2025_11_11|idx=1468	152	0.8386997	1
1469	1	external	CCL20	UPI0002094D24	uniparc_CCL20_AND_database_facet_100_2025_11_11	1469	external|gene=CCL20|entry=UPI0002094D24|file=uniparc_CCL20_AND_database_facet_100_2025_11_11|idx=1469	301	0.51088715	1
1470	1	external	CCL20	UPI0002094D27	uniparc_CCL20_AND_database_facet_100_2025_11_11	1470	external|gene=CCL20|entry=UPI0002094D27|file=uniparc_CCL20_AND_database_facet_100_2025_11_11|idx=1470	477	0.03152463	0
1471	1	external	CCL20	UPI0002094D30	uniparc_CCL20_AND_database_facet_100_2025_11_11	1471	external|gene=CCL20|entry=UPI0002094D30|file=uniparc_CCL20_AND_database_facet_100_2025_11_11|idx=1471	206	0.9850311	1
1472	1	external	CCL20	UPI0002094D31	uniparc_CCL20_AND_database_facet_100_2025_11_11	1472	external|gene=CCL20|entry=UPI0002094D31|file=uniparc_CCL20_AND_database_facet_100_2025_11_11|idx=1472	256	0.91331285	1
1473	1	external	CCL20	UPI0002094D32	uniparc_CCL20_AND_database_facet_100_2025_11_11	1473	external|gene=CCL20|entry=UPI0002094D32|file=uniparc_CCL20_AND_database_facet_100_2025_11_11|idx=1473	274	0.9412776	1
1474	1	external	CCL20	UPI0002094D33	uniparc_CCL20_AND_database_facet_100_2025_11_11	1474	external|gene=CCL20|entry=UPI0002094D33|file=uniparc_CCL20_AND_database_facet_100_2025_11_11|idx=1474	440	0.6608573	1
1475	1	external	CCL20	UPI0002094D39	uniparc_CCL20_AND_database_facet_100_2025_11_11	1475	external|gene=CCL20|entry=UPI0002094D39|file=uniparc_CCL20_AND_database_facet_100_2025_11_11|idx=1475	481	0.6362825	1
1476	1	external	CCL20	UPI0002094D3C	uniparc_CCL20_AND_database_facet_100_2025_11_11	1476	external|gene=CCL20|entry=UPI0002094D3C|file=uniparc_CCL20_AND_database_facet_100_2025_11_11|idx=1476	383	0.81816804	1
1477	1	external	CCL20	UPI0002094D40	uniparc_CCL20_AND_database_facet_100_2025_11_11	1477	external|gene=CCL20|entry=UPI0002094D40|file=uniparc_CCL20_AND_database_facet_100_2025_11_11|idx=1477	74	0.8874798	1
1478	1	external	CCL20	UPI0002094D47	uniparc_CCL20_AND_database_facet_100_2025_11_11	1478	external|gene=CCL20|entry=UPI0002094D47|file=uniparc_CCL20_AND_database_facet_100_2025_11_11|idx=1478	293	0.2883424	0
1479	1	external	CCL20	UPI0002094D4A	uniparc_CCL20_AND_database_facet_100_2025_11_11	1479	external|gene=CCL20|entry=UPI0002094D4A|file=uniparc_CCL20_AND_database_facet_100_2025_11_11|idx=1479	323	0.9814532	1
1480	1	external	CCL20	UPI0002094D4B	uniparc_CCL20_AND_database_facet_100_2025_11_11	1480	external|gene=CCL20|entry=UPI0002094D4B|file=uniparc_CCL20_AND_database_facet_100_2025_11_11|idx=1480	229	0.6864862	1
1481	1	external	CCL20	UPI0002094D4D	uniparc_CCL20_AND_database_facet_100_2025_11_11	1481	external|gene=CCL20|entry=UPI0002094D4D|file=uniparc_CCL20_AND_database_facet_100_2025_11_11|idx=1481	109	0.7073839	1
1482	1	external	CCL20	UPI0002094D67	uniparc_CCL20_AND_database_facet_100_2025_11_11	1482	external|gene=CCL20|entry=UPI0002094D67|file=uniparc_CCL20_AND_database_facet_100_2025_11_11|idx=1482	232	0.9796948	1
1483	1	external	CCL20	UPI0002094D6C	uniparc_CCL20_AND_database_facet_100_2025_11_11	1483	external|gene=CCL20|entry=UPI0002094D6C|file=uniparc_CCL20_AND_database_facet_100_2025_11_11|idx=1483	233	0.49279526	0
1484	1	external	CCL20	UPI0002094D6D	uniparc_CCL20_AND_database_facet_100_2025_11_11	1484	external|gene=CCL20|entry=UPI0002094D6D|file=uniparc_CCL20_AND_database_facet_100_2025_11_11|idx=1484	99	0.94625527	1
1485	1	external	CCL20	UPI0002094D71	uniparc_CCL20_AND_database_facet_100_2025_11_11	1485	external|gene=CCL20|entry=UPI0002094D71|file=uniparc_CCL20_AND_database_facet_100_2025_11_11|idx=1485	341	0.8127402	1
1486	1	external	CCL20	UPI0002094D80	uniparc_CCL20_AND_database_facet_100_2025_11_11	1486	external|gene=CCL20|entry=UPI0002094D80|file=uniparc_CCL20_AND_database_facet_100_2025_11_11|idx=1486	227	0.6151987	1
1487	1	external	CCL20	UPI0002094F9B	uniparc_CCL20_AND_database_facet_100_2025_11_11	1487	external|gene=CCL20|entry=UPI0002094F9B|file=uniparc_CCL20_AND_database_facet_100_2025_11_11|idx=1487	365	0.9456644	1
1488	1	external	CCL20	UPI0002095247	uniparc_CCL20_AND_database_facet_100_2025_11_11	1488	external|gene=CCL20|entry=UPI0002095247|file=uniparc_CCL20_AND_database_facet_100_2025_11_11|idx=1488	198	0.6450673	1
1489	1	external	CCL20	UPI00020955C1	uniparc_CCL20_AND_database_facet_100_2025_11_11	1489	external|gene=CCL20|entry=UPI00020955C1|file=uniparc_CCL20_AND_database_facet_100_2025_11_11|idx=1489	805	0.9416763	1
1490	1	external	CCL20	UPI00020955C7	uniparc_CCL20_AND_database_facet_100_2025_11_11	1490	external|gene=CCL20|entry=UPI00020955C7|file=uniparc_CCL20_AND_database_facet_100_2025_11_11|idx=1490	125	0.478314	0
1491	1	external	CCL20	UPI00020955D5	uniparc_CCL20_AND_database_facet_100_2025_11_11	1491	external|gene=CCL20|entry=UPI00020955D5|file=uniparc_CCL20_AND_database_facet_100_2025_11_11|idx=1491	504	0.5758681	1
1492	1	external	CCL20	UPI00020955DD	uniparc_CCL20_AND_database_facet_100_2025_11_11	1492	external|gene=CCL20|entry=UPI00020955DD|file=uniparc_CCL20_AND_database_facet_100_2025_11_11|idx=1492	115	0.9932941	1
1493	1	external	CCL20	UPI00020955DE	uniparc_CCL20_AND_database_facet_100_2025_11_11	1493	external|gene=CCL20|entry=UPI00020955DE|file=uniparc_CCL20_AND_database_facet_100_2025_11_11|idx=1493	344	0.93270177	1
1494	1	external	CCL20	UPI00020955E0	uniparc_CCL20_AND_database_facet_100_2025_11_11	1494	external|gene=CCL20|entry=UPI00020955E0|file=uniparc_CCL20_AND_database_facet_100_2025_11_11|idx=1494	135	0.9793696	1
1495	1	external	CCL20	UPI00020955E7	uniparc_CCL20_AND_database_facet_100_2025_11_11	1495	external|gene=CCL20|entry=UPI00020955E7|file=uniparc_CCL20_AND_database_facet_100_2025_11_11|idx=1495	229	0.9142203	1
1496	1	external	CCL20	UPI00020955E8	uniparc_CCL20_AND_database_facet_100_2025_11_11	1496	external|gene=CCL20|entry=UPI00020955E8|file=uniparc_CCL20_AND_database_facet_100_2025_11_11|idx=1496	269	0.6272045	1
1497	1	external	CCL20	UPI00020955F2	uniparc_CCL20_AND_database_facet_100_2025_11_11	1497	external|gene=CCL20|entry=UPI00020955F2|file=uniparc_CCL20_AND_database_facet_100_2025_11_11|idx=1497	260	0.94984925	1
1498	1	external	CCL20	UPI00020955F3	uniparc_CCL20_AND_database_facet_100_2025_11_11	1498	external|gene=CCL20|entry=UPI00020955F3|file=uniparc_CCL20_AND_database_facet_100_2025_11_11|idx=1498	106	0.9179455	1
1499	1	external	CCL20	UPI00020955F4	uniparc_CCL20_AND_database_facet_100_2025_11_11	1499	external|gene=CCL20|entry=UPI00020955F4|file=uniparc_CCL20_AND_database_facet_100_2025_11_11|idx=1499	298	0.9812887	1
1500	1	external	CCL20	UPI00020955F7	uniparc_CCL20_AND_database_facet_100_2025_11_11	1500	external|gene=CCL20|entry=UPI00020955F7|file=uniparc_CCL20_AND_database_facet_100_2025_11_11|idx=1500	500	0.8753746	1
1501	1	external	CCL20	UPI00020955F8	uniparc_CCL20_AND_database_facet_100_2025_11_11	1501	external|gene=CCL20|entry=UPI00020955F8|file=uniparc_CCL20_AND_database_facet_100_2025_11_11|idx=1501	334	0.8480979	1
1502	1	external	CCL20	UPI00020955FD	uniparc_CCL20_AND_database_facet_100_2025_11_11	1502	external|gene=CCL20|entry=UPI00020955FD|file=uniparc_CCL20_AND_database_facet_100_2025_11_11|idx=1502	178	0.70053077	1
1503	1	external	CCL20	UPI0002095600	uniparc_CCL20_AND_database_facet_100_2025_11_11	1503	external|gene=CCL20|entry=UPI0002095600|file=uniparc_CCL20_AND_database_facet_100_2025_11_11|idx=1503	242	0.5945303	1
1504	1	external	CCL20	UPI0002095601	uniparc_CCL20_AND_database_facet_100_2025_11_11	1504	external|gene=CCL20|entry=UPI0002095601|file=uniparc_CCL20_AND_database_facet_100_2025_11_11|idx=1504	151	0.9773332	1
1505	1	external	CCL20	UPI0002095609	uniparc_CCL20_AND_database_facet_100_2025_11_11	1505	external|gene=CCL20|entry=UPI0002095609|file=uniparc_CCL20_AND_database_facet_100_2025_11_11|idx=1505	149	0.6960732	1
1506	1	external	CCL20	UPI0002095612	uniparc_CCL20_AND_database_facet_100_2025_11_11	1506	external|gene=CCL20|entry=UPI0002095612|file=uniparc_CCL20_AND_database_facet_100_2025_11_11|idx=1506	239	0.8529856	1
1507	1	external	CCL20	UPI0002095614	uniparc_CCL20_AND_database_facet_100_2025_11_11	1507	external|gene=CCL20|entry=UPI0002095614|file=uniparc_CCL20_AND_database_facet_100_2025_11_11|idx=1507	134	0.784469	1
1508	1	external	CCL20	UPI0002095616	uniparc_CCL20_AND_database_facet_100_2025_11_11	1508	external|gene=CCL20|entry=UPI0002095616|file=uniparc_CCL20_AND_database_facet_100_2025_11_11|idx=1508	291	0.14574736	0
1509	1	external	CCL20	UPI0002095617	uniparc_CCL20_AND_database_facet_100_2025_11_11	1509	external|gene=CCL20|entry=UPI0002095617|file=uniparc_CCL20_AND_database_facet_100_2025_11_11|idx=1509	99	0.93303585	1
1510	1	external	CCL20	UPI000209561C	uniparc_CCL20_AND_database_facet_100_2025_11_11	1510	external|gene=CCL20|entry=UPI000209561C|file=uniparc_CCL20_AND_database_facet_100_2025_11_11|idx=1510	138	0.75641495	1
1511	1	external	CCL20	UPI0002095620	uniparc_CCL20_AND_database_facet_100_2025_11_11	1511	external|gene=CCL20|entry=UPI0002095620|file=uniparc_CCL20_AND_database_facet_100_2025_11_11|idx=1511	239	0.99610764	1
1512	1	external	CCL20	UPI0002095624	uniparc_CCL20_AND_database_facet_100_2025_11_11	1512	external|gene=CCL20|entry=UPI0002095624|file=uniparc_CCL20_AND_database_facet_100_2025_11_11|idx=1512	629	0.9595432	1
1513	1	external	CCL20	UPI0002095626	uniparc_CCL20_AND_database_facet_100_2025_11_11	1513	external|gene=CCL20|entry=UPI0002095626|file=uniparc_CCL20_AND_database_facet_100_2025_11_11|idx=1513	469	0.32930508	0
1514	1	external	CCL20	UPI0002095628	uniparc_CCL20_AND_database_facet_100_2025_11_11	1514	external|gene=CCL20|entry=UPI0002095628|file=uniparc_CCL20_AND_database_facet_100_2025_11_11|idx=1514	238	0.66455853	1
1515	1	external	CCL20	UPI000209562F	uniparc_CCL20_AND_database_facet_100_2025_11_11	1515	external|gene=CCL20|entry=UPI000209562F|file=uniparc_CCL20_AND_database_facet_100_2025_11_11|idx=1515	383	0.43257615	0
1516	1	external	CCL20	UPI0002095633	uniparc_CCL20_AND_database_facet_100_2025_11_11	1516	external|gene=CCL20|entry=UPI0002095633|file=uniparc_CCL20_AND_database_facet_100_2025_11_11|idx=1516	302	0.3803423	0
1517	1	external	CCL20	UPI000209563C	uniparc_CCL20_AND_database_facet_100_2025_11_11	1517	external|gene=CCL20|entry=UPI000209563C|file=uniparc_CCL20_AND_database_facet_100_2025_11_11|idx=1517	444	0.8065014	1
1518	1	external	CCL20	UPI000209564C	uniparc_CCL20_AND_database_facet_100_2025_11_11	1518	external|gene=CCL20|entry=UPI000209564C|file=uniparc_CCL20_AND_database_facet_100_2025_11_11|idx=1518	131	0.71500844	1
1519	1	external	CCL20	UPI000209564E	uniparc_CCL20_AND_database_facet_100_2025_11_11	1519	external|gene=CCL20|entry=UPI000209564E|file=uniparc_CCL20_AND_database_facet_100_2025_11_11|idx=1519	130	0.9370301	1
1520	1	external	CCL20	UPI000209564F	uniparc_CCL20_AND_database_facet_100_2025_11_11	1520	external|gene=CCL20|entry=UPI000209564F|file=uniparc_CCL20_AND_database_facet_100_2025_11_11|idx=1520	172	0.9827483	1
1521	1	external	CCL20	UPI0002095650	uniparc_CCL20_AND_database_facet_100_2025_11_11	1521	external|gene=CCL20|entry=UPI0002095650|file=uniparc_CCL20_AND_database_facet_100_2025_11_11|idx=1521	469	0.33163702	0
1522	1	external	CCL20	UPI0002095653	uniparc_CCL20_AND_database_facet_100_2025_11_11	1522	external|gene=CCL20|entry=UPI0002095653|file=uniparc_CCL20_AND_database_facet_100_2025_11_11|idx=1522	113	0.97746676	1
1523	1	external	CCL20	UPI0002095659	uniparc_CCL20_AND_database_facet_100_2025_11_11	1523	external|gene=CCL20|entry=UPI0002095659|file=uniparc_CCL20_AND_database_facet_100_2025_11_11|idx=1523	217	0.9832561	1
1524	1	external	CCL20	UPI0002095663	uniparc_CCL20_AND_database_facet_100_2025_11_11	1524	external|gene=CCL20|entry=UPI0002095663|file=uniparc_CCL20_AND_database_facet_100_2025_11_11|idx=1524	429	0.73774135	1
1525	1	external	CCL20	UPI0002095664	uniparc_CCL20_AND_database_facet_100_2025_11_11	1525	external|gene=CCL20|entry=UPI0002095664|file=uniparc_CCL20_AND_database_facet_100_2025_11_11|idx=1525	211	0.9890065	1
1526	1	external	CCL20	UPI0002095668	uniparc_CCL20_AND_database_facet_100_2025_11_11	1526	external|gene=CCL20|entry=UPI0002095668|file=uniparc_CCL20_AND_database_facet_100_2025_11_11|idx=1526	284	0.6152179	1
1527	1	external	CCL20	UPI000209566D	uniparc_CCL20_AND_database_facet_100_2025_11_11	1527	external|gene=CCL20|entry=UPI000209566D|file=uniparc_CCL20_AND_database_facet_100_2025_11_11|idx=1527	279	0.9367359	1
1528	1	external	CCL20	UPI0002095670	uniparc_CCL20_AND_database_facet_100_2025_11_11	1528	external|gene=CCL20|entry=UPI0002095670|file=uniparc_CCL20_AND_database_facet_100_2025_11_11|idx=1528	249	0.7275678	1
1529	1	external	CCL20	UPI0002095674	uniparc_CCL20_AND_database_facet_100_2025_11_11	1529	external|gene=CCL20|entry=UPI0002095674|file=uniparc_CCL20_AND_database_facet_100_2025_11_11|idx=1529	382	0.99456304	1
1530	1	external	CCL20	UPI0002095680	uniparc_CCL20_AND_database_facet_100_2025_11_11	1530	external|gene=CCL20|entry=UPI0002095680|file=uniparc_CCL20_AND_database_facet_100_2025_11_11|idx=1530	112	0.7119388	1
1531	1	external	CCL20	UPI0002095682	uniparc_CCL20_AND_database_facet_100_2025_11_11	1531	external|gene=CCL20|entry=UPI0002095682|file=uniparc_CCL20_AND_database_facet_100_2025_11_11|idx=1531	438	0.71018213	1
1532	1	external	CCL20	UPI0002095686	uniparc_CCL20_AND_database_facet_100_2025_11_11	1532	external|gene=CCL20|entry=UPI0002095686|file=uniparc_CCL20_AND_database_facet_100_2025_11_11|idx=1532	72	0.5741913	1
1533	1	external	CCL20	UPI000209568A	uniparc_CCL20_AND_database_facet_100_2025_11_11	1533	external|gene=CCL20|entry=UPI000209568A|file=uniparc_CCL20_AND_database_facet_100_2025_11_11|idx=1533	207	0.74974304	1
1534	1	external	CCL20	UPI000209568B	uniparc_CCL20_AND_database_facet_100_2025_11_11	1534	external|gene=CCL20|entry=UPI000209568B|file=uniparc_CCL20_AND_database_facet_100_2025_11_11|idx=1534	198	0.5873901	1
1535	1	external	CCL20	UPI000209568D	uniparc_CCL20_AND_database_facet_100_2025_11_11	1535	external|gene=CCL20|entry=UPI000209568D|file=uniparc_CCL20_AND_database_facet_100_2025_11_11|idx=1535	169	0.636402	1
1536	1	external	CCL20	UPI0002095690	uniparc_CCL20_AND_database_facet_100_2025_11_11	1536	external|gene=CCL20|entry=UPI0002095690|file=uniparc_CCL20_AND_database_facet_100_2025_11_11|idx=1536	218	0.97203445	1
1537	1	external	CCL20	UPI0002095691	uniparc_CCL20_AND_database_facet_100_2025_11_11	1537	external|gene=CCL20|entry=UPI0002095691|file=uniparc_CCL20_AND_database_facet_100_2025_11_11|idx=1537	89	0.8722413	1
1538	1	external	CCL20	UPI0002095692	uniparc_CCL20_AND_database_facet_100_2025_11_11	1538	external|gene=CCL20|entry=UPI0002095692|file=uniparc_CCL20_AND_database_facet_100_2025_11_11|idx=1538	271	0.650708	1
1539	1	external	CCL20	UPI0002095695	uniparc_CCL20_AND_database_facet_100_2025_11_11	1539	external|gene=CCL20|entry=UPI0002095695|file=uniparc_CCL20_AND_database_facet_100_2025_11_11|idx=1539	173	0.4991235	0
1540	1	external	CCL20	UPI000209569A	uniparc_CCL20_AND_database_facet_100_2025_11_11	1540	external|gene=CCL20|entry=UPI000209569A|file=uniparc_CCL20_AND_database_facet_100_2025_11_11|idx=1540	169	0.76661587	1
1541	1	external	CCL20	UPI000209569B	uniparc_CCL20_AND_database_facet_100_2025_11_11	1541	external|gene=CCL20|entry=UPI000209569B|file=uniparc_CCL20_AND_database_facet_100_2025_11_11|idx=1541	86	0.90010184	1
1542	1	external	CCL20	UPI000209569F	uniparc_CCL20_AND_database_facet_100_2025_11_11	1542	external|gene=CCL20|entry=UPI000209569F|file=uniparc_CCL20_AND_database_facet_100_2025_11_11|idx=1542	338	0.47413972	0
1543	1	external	CCL20	UPI00020956A0	uniparc_CCL20_AND_database_facet_100_2025_11_11	1543	external|gene=CCL20|entry=UPI00020956A0|file=uniparc_CCL20_AND_database_facet_100_2025_11_11|idx=1543	323	0.2401672	0
1544	1	external	CCL20	UPI00020956A5	uniparc_CCL20_AND_database_facet_100_2025_11_11	1544	external|gene=CCL20|entry=UPI00020956A5|file=uniparc_CCL20_AND_database_facet_100_2025_11_11|idx=1544	358	0.99109054	1
1545	1	external	CCL20	UPI00020956AA	uniparc_CCL20_AND_database_facet_100_2025_11_11	1545	external|gene=CCL20|entry=UPI00020956AA|file=uniparc_CCL20_AND_database_facet_100_2025_11_11|idx=1545	263	0.9102256	1
1546	1	external	CCL20	UPI00020956B5	uniparc_CCL20_AND_database_facet_100_2025_11_11	1546	external|gene=CCL20|entry=UPI00020956B5|file=uniparc_CCL20_AND_database_facet_100_2025_11_11|idx=1546	386	0.9956053	1
1547	1	external	CCL20	UPI00020956BA	uniparc_CCL20_AND_database_facet_100_2025_11_11	1547	external|gene=CCL20|entry=UPI00020956BA|file=uniparc_CCL20_AND_database_facet_100_2025_11_11|idx=1547	147	0.9832297	1
1548	1	external	CCL20	UPI00020956C0	uniparc_CCL20_AND_database_facet_100_2025_11_11	1548	external|gene=CCL20|entry=UPI00020956C0|file=uniparc_CCL20_AND_database_facet_100_2025_11_11|idx=1548	174	0.6415663	1
1549	1	external	CCL20	UPI00020956CF	uniparc_CCL20_AND_database_facet_100_2025_11_11	1549	external|gene=CCL20|entry=UPI00020956CF|file=uniparc_CCL20_AND_database_facet_100_2025_11_11|idx=1549	102	0.66854745	1
1550	1	external	CCL20	UPI00020956D5	uniparc_CCL20_AND_database_facet_100_2025_11_11	1550	external|gene=CCL20|entry=UPI00020956D5|file=uniparc_CCL20_AND_database_facet_100_2025_11_11|idx=1550	356	0.7642463	1
1551	1	external	CCL20	UPI00020956D8	uniparc_CCL20_AND_database_facet_100_2025_11_11	1551	external|gene=CCL20|entry=UPI00020956D8|file=uniparc_CCL20_AND_database_facet_100_2025_11_11|idx=1551	489	0.7662781	1
1552	1	external	CCL20	UPI00020956E2	uniparc_CCL20_AND_database_facet_100_2025_11_11	1552	external|gene=CCL20|entry=UPI00020956E2|file=uniparc_CCL20_AND_database_facet_100_2025_11_11|idx=1552	372	0.67177093	1
1553	1	external	CCL20	UPI00020956F4	uniparc_CCL20_AND_database_facet_100_2025_11_11	1553	external|gene=CCL20|entry=UPI00020956F4|file=uniparc_CCL20_AND_database_facet_100_2025_11_11|idx=1553	284	0.64478517	1
1554	1	external	CCL20	UPI00020956F7	uniparc_CCL20_AND_database_facet_100_2025_11_11	1554	external|gene=CCL20|entry=UPI00020956F7|file=uniparc_CCL20_AND_database_facet_100_2025_11_11|idx=1554	201	0.1699007	0
1555	1	external	CCL20	UPI00020956F9	uniparc_CCL20_AND_database_facet_100_2025_11_11	1555	external|gene=CCL20|entry=UPI00020956F9|file=uniparc_CCL20_AND_database_facet_100_2025_11_11|idx=1555	68	0.9715783	1
1556	1	external	CCL20	UPI0002095F04	uniparc_CCL20_AND_database_facet_100_2025_11_11	1556	external|gene=CCL20|entry=UPI0002095F04|file=uniparc_CCL20_AND_database_facet_100_2025_11_11|idx=1556	241	0.94268554	1
1557	1	external	CCL20	UPI0002095F10	uniparc_CCL20_AND_database_facet_100_2025_11_11	1557	external|gene=CCL20|entry=UPI0002095F10|file=uniparc_CCL20_AND_database_facet_100_2025_11_11|idx=1557	382	0.8393026	1
1558	1	external	CCL20	UPI0002095F1E	uniparc_CCL20_AND_database_facet_100_2025_11_11	1558	external|gene=CCL20|entry=UPI0002095F1E|file=uniparc_CCL20_AND_database_facet_100_2025_11_11|idx=1558	441	0.6498011	1
1559	1	external	CCL20	UPI0002095F1F	uniparc_CCL20_AND_database_facet_100_2025_11_11	1559	external|gene=CCL20|entry=UPI0002095F1F|file=uniparc_CCL20_AND_database_facet_100_2025_11_11|idx=1559	105	0.4250345	0
1560	1	external	CCL20	UPI0002095F2A	uniparc_CCL20_AND_database_facet_100_2025_11_11	1560	external|gene=CCL20|entry=UPI0002095F2A|file=uniparc_CCL20_AND_database_facet_100_2025_11_11|idx=1560	571	0.9759798	1
1561	1	external	CCL20	UPI0002095F2D	uniparc_CCL20_AND_database_facet_100_2025_11_11	1561	external|gene=CCL20|entry=UPI0002095F2D|file=uniparc_CCL20_AND_database_facet_100_2025_11_11|idx=1561	220	0.61315364	1
1562	1	external	CCL20	UPI0002095F33	uniparc_CCL20_AND_database_facet_100_2025_11_11	1562	external|gene=CCL20|entry=UPI0002095F33|file=uniparc_CCL20_AND_database_facet_100_2025_11_11|idx=1562	434	0.961726	1
1563	1	external	CCL20	UPI0002095F35	uniparc_CCL20_AND_database_facet_100_2025_11_11	1563	external|gene=CCL20|entry=UPI0002095F35|file=uniparc_CCL20_AND_database_facet_100_2025_11_11|idx=1563	298	0.783117	1
1564	1	external	CCL20	UPI0002095F3B	uniparc_CCL20_AND_database_facet_100_2025_11_11	1564	external|gene=CCL20|entry=UPI0002095F3B|file=uniparc_CCL20_AND_database_facet_100_2025_11_11|idx=1564	155	0.9928362	1
1565	1	external	CCL20	UPI0002095F3D	uniparc_CCL20_AND_database_facet_100_2025_11_11	1565	external|gene=CCL20|entry=UPI0002095F3D|file=uniparc_CCL20_AND_database_facet_100_2025_11_11|idx=1565	72	0.99279433	1
1566	1	external	CCL20	UPI0002095F40	uniparc_CCL20_AND_database_facet_100_2025_11_11	1566	external|gene=CCL20|entry=UPI0002095F40|file=uniparc_CCL20_AND_database_facet_100_2025_11_11|idx=1566	198	0.78818345	1
1567	1	external	CCL20	UPI0002095F4A	uniparc_CCL20_AND_database_facet_100_2025_11_11	1567	external|gene=CCL20|entry=UPI0002095F4A|file=uniparc_CCL20_AND_database_facet_100_2025_11_11|idx=1567	196	0.70666784	1
1568	1	external	CCL20	UPI0002095F4D	uniparc_CCL20_AND_database_facet_100_2025_11_11	1568	external|gene=CCL20|entry=UPI0002095F4D|file=uniparc_CCL20_AND_database_facet_100_2025_11_11|idx=1568	344	0.46876156	0
1569	1	external	CCL20	UPI0002095F4F	uniparc_CCL20_AND_database_facet_100_2025_11_11	1569	external|gene=CCL20|entry=UPI0002095F4F|file=uniparc_CCL20_AND_database_facet_100_2025_11_11|idx=1569	423	0.8943407	1
1570	1	external	CCL20	UPI0002095F50	uniparc_CCL20_AND_database_facet_100_2025_11_11	1570	external|gene=CCL20|entry=UPI0002095F50|file=uniparc_CCL20_AND_database_facet_100_2025_11_11|idx=1570	190	0.48192683	0
1571	1	external	CCL20	UPI0002095F58	uniparc_CCL20_AND_database_facet_100_2025_11_11	1571	external|gene=CCL20|entry=UPI0002095F58|file=uniparc_CCL20_AND_database_facet_100_2025_11_11|idx=1571	264	0.65308326	1
1572	1	external	CCL20	UPI0002095F5E	uniparc_CCL20_AND_database_facet_100_2025_11_11	1572	external|gene=CCL20|entry=UPI0002095F5E|file=uniparc_CCL20_AND_database_facet_100_2025_11_11|idx=1572	277	0.9612574	1
1573	1	external	CCL20	UPI0002095F64	uniparc_CCL20_AND_database_facet_100_2025_11_11	1573	external|gene=CCL20|entry=UPI0002095F64|file=uniparc_CCL20_AND_database_facet_100_2025_11_11|idx=1573	302	0.8658228	1
1574	1	external	CCL20	UPI0002095F68	uniparc_CCL20_AND_database_facet_100_2025_11_11	1574	external|gene=CCL20|entry=UPI0002095F68|file=uniparc_CCL20_AND_database_facet_100_2025_11_11|idx=1574	603	0.9766064	1
1575	1	external	CCL20	UPI0002095F6C	uniparc_CCL20_AND_database_facet_100_2025_11_11	1575	external|gene=CCL20|entry=UPI0002095F6C|file=uniparc_CCL20_AND_database_facet_100_2025_11_11|idx=1575	74	0.79578525	1
1576	1	external	CCL20	UPI0002095F6F	uniparc_CCL20_AND_database_facet_100_2025_11_11	1576	external|gene=CCL20|entry=UPI0002095F6F|file=uniparc_CCL20_AND_database_facet_100_2025_11_11|idx=1576	483	0.46171325	0
1577	1	external	CCL20	UPI0002095F74	uniparc_CCL20_AND_database_facet_100_2025_11_11	1577	external|gene=CCL20|entry=UPI0002095F74|file=uniparc_CCL20_AND_database_facet_100_2025_11_11|idx=1577	277	0.42734423	0
1578	1	external	CCL20	UPI0002095F75	uniparc_CCL20_AND_database_facet_100_2025_11_11	1578	external|gene=CCL20|entry=UPI0002095F75|file=uniparc_CCL20_AND_database_facet_100_2025_11_11|idx=1578	102	0.8933912	1
1579	1	external	CCL20	UPI0002095F7C	uniparc_CCL20_AND_database_facet_100_2025_11_11	1579	external|gene=CCL20|entry=UPI0002095F7C|file=uniparc_CCL20_AND_database_facet_100_2025_11_11|idx=1579	320	0.9803255	1
1580	1	external	CCL20	UPI0002095F7D	uniparc_CCL20_AND_database_facet_100_2025_11_11	1580	external|gene=CCL20|entry=UPI0002095F7D|file=uniparc_CCL20_AND_database_facet_100_2025_11_11|idx=1580	113	0.9618419	1
1581	1	external	CCL20	UPI0002095F7E	uniparc_CCL20_AND_database_facet_100_2025_11_11	1581	external|gene=CCL20|entry=UPI0002095F7E|file=uniparc_CCL20_AND_database_facet_100_2025_11_11|idx=1581	191	0.69972205	1
1582	1	external	CCL20	UPI0002095F91	uniparc_CCL20_AND_database_facet_100_2025_11_11	1582	external|gene=CCL20|entry=UPI0002095F91|file=uniparc_CCL20_AND_database_facet_100_2025_11_11|idx=1582	78	0.023761638	0
1583	1	external	CCL20	UPI0002095F96	uniparc_CCL20_AND_database_facet_100_2025_11_11	1583	external|gene=CCL20|entry=UPI0002095F96|file=uniparc_CCL20_AND_database_facet_100_2025_11_11|idx=1583	210	0.5978443	1
1584	1	external	CCL20	UPI0002095F98	uniparc_CCL20_AND_database_facet_100_2025_11_11	1584	external|gene=CCL20|entry=UPI0002095F98|file=uniparc_CCL20_AND_database_facet_100_2025_11_11|idx=1584	118	0.962682	1
1585	1	external	CCL20	UPI0002095F9A	uniparc_CCL20_AND_database_facet_100_2025_11_11	1585	external|gene=CCL20|entry=UPI0002095F9A|file=uniparc_CCL20_AND_database_facet_100_2025_11_11|idx=1585	261	0.9062271	1
1586	1	external	CCL20	UPI0002095FA2	uniparc_CCL20_AND_database_facet_100_2025_11_11	1586	external|gene=CCL20|entry=UPI0002095FA2|file=uniparc_CCL20_AND_database_facet_100_2025_11_11|idx=1586	274	0.9926811	1
1587	1	external	CCL20	UPI0002095FA3	uniparc_CCL20_AND_database_facet_100_2025_11_11	1587	external|gene=CCL20|entry=UPI0002095FA3|file=uniparc_CCL20_AND_database_facet_100_2025_11_11|idx=1587	206	0.9882671	1
1588	1	external	CCL20	UPI0002095FA9	uniparc_CCL20_AND_database_facet_100_2025_11_11	1588	external|gene=CCL20|entry=UPI0002095FA9|file=uniparc_CCL20_AND_database_facet_100_2025_11_11|idx=1588	143	0.9305009	1
1589	1	external	CCL20	UPI0002095FAD	uniparc_CCL20_AND_database_facet_100_2025_11_11	1589	external|gene=CCL20|entry=UPI0002095FAD|file=uniparc_CCL20_AND_database_facet_100_2025_11_11|idx=1589	78	0.90069735	1
1590	1	external	CCL20	UPI0002095FB4	uniparc_CCL20_AND_database_facet_100_2025_11_11	1590	external|gene=CCL20|entry=UPI0002095FB4|file=uniparc_CCL20_AND_database_facet_100_2025_11_11|idx=1590	194	0.8294604	1
1591	1	external	CCL20	UPI0002095FC0	uniparc_CCL20_AND_database_facet_100_2025_11_11	1591	external|gene=CCL20|entry=UPI0002095FC0|file=uniparc_CCL20_AND_database_facet_100_2025_11_11|idx=1591	187	0.40237018	0
1592	1	external	CCL20	UPI0002095FC1	uniparc_CCL20_AND_database_facet_100_2025_11_11	1592	external|gene=CCL20|entry=UPI0002095FC1|file=uniparc_CCL20_AND_database_facet_100_2025_11_11|idx=1592	250	0.6661591	1
1593	1	external	CCL20	UPI0002095FCD	uniparc_CCL20_AND_database_facet_100_2025_11_11	1593	external|gene=CCL20|entry=UPI0002095FCD|file=uniparc_CCL20_AND_database_facet_100_2025_11_11|idx=1593	437	0.116385445	0
1594	1	external	CCL20	UPI0002095FD3	uniparc_CCL20_AND_database_facet_100_2025_11_11	1594	external|gene=CCL20|entry=UPI0002095FD3|file=uniparc_CCL20_AND_database_facet_100_2025_11_11|idx=1594	478	0.95334464	1
1595	1	external	CCL20	UPI0002095FDE	uniparc_CCL20_AND_database_facet_100_2025_11_11	1595	external|gene=CCL20|entry=UPI0002095FDE|file=uniparc_CCL20_AND_database_facet_100_2025_11_11|idx=1595	78	0.8481384	1
1596	1	external	CCL20	UPI0002095FE2	uniparc_CCL20_AND_database_facet_100_2025_11_11	1596	external|gene=CCL20|entry=UPI0002095FE2|file=uniparc_CCL20_AND_database_facet_100_2025_11_11|idx=1596	238	0.91948855	1
1597	1	external	CCL20	UPI0002095FE5	uniparc_CCL20_AND_database_facet_100_2025_11_11	1597	external|gene=CCL20|entry=UPI0002095FE5|file=uniparc_CCL20_AND_database_facet_100_2025_11_11|idx=1597	179	0.9878358	1
1598	1	external	CCL20	UPI0002095FF3	uniparc_CCL20_AND_database_facet_100_2025_11_11	1598	external|gene=CCL20|entry=UPI0002095FF3|file=uniparc_CCL20_AND_database_facet_100_2025_11_11|idx=1598	140	0.79454505	1
1599	1	external	CCL20	UPI0002095FFC	uniparc_CCL20_AND_database_facet_100_2025_11_11	1599	external|gene=CCL20|entry=UPI0002095FFC|file=uniparc_CCL20_AND_database_facet_100_2025_11_11|idx=1599	92	0.9806942	1
1600	1	external	CCL20	UPI0002096000	uniparc_CCL20_AND_database_facet_100_2025_11_11	1600	external|gene=CCL20|entry=UPI0002096000|file=uniparc_CCL20_AND_database_facet_100_2025_11_11|idx=1600	801	0.8982541	1
1601	1	external	CCL20	UPI0002096007	uniparc_CCL20_AND_database_facet_100_2025_11_11	1601	external|gene=CCL20|entry=UPI0002096007|file=uniparc_CCL20_AND_database_facet_100_2025_11_11|idx=1601	333	0.72138274	1
1602	1	external	CCL20	UPI000209601E	uniparc_CCL20_AND_database_facet_100_2025_11_11	1602	external|gene=CCL20|entry=UPI000209601E|file=uniparc_CCL20_AND_database_facet_100_2025_11_11|idx=1602	229	0.96795046	1
1603	1	external	CCL20	UPI0002096026	uniparc_CCL20_AND_database_facet_100_2025_11_11	1603	external|gene=CCL20|entry=UPI0002096026|file=uniparc_CCL20_AND_database_facet_100_2025_11_11|idx=1603	159	0.9987882	1
1604	1	external	CCL20	UPI000209687D	uniparc_CCL20_AND_database_facet_100_2025_11_11	1604	external|gene=CCL20|entry=UPI000209687D|file=uniparc_CCL20_AND_database_facet_100_2025_11_11|idx=1604	259	0.9656823	1
1605	1	external	CCL20	UPI000209687E	uniparc_CCL20_AND_database_facet_100_2025_11_11	1605	external|gene=CCL20|entry=UPI000209687E|file=uniparc_CCL20_AND_database_facet_100_2025_11_11|idx=1605	285	0.77342653	1
1606	1	external	CCL20	UPI000209688A	uniparc_CCL20_AND_database_facet_100_2025_11_11	1606	external|gene=CCL20|entry=UPI000209688A|file=uniparc_CCL20_AND_database_facet_100_2025_11_11|idx=1606	264	0.21829823	0
1607	1	external	CCL20	UPI0002096891	uniparc_CCL20_AND_database_facet_100_2025_11_11	1607	external|gene=CCL20|entry=UPI0002096891|file=uniparc_CCL20_AND_database_facet_100_2025_11_11|idx=1607	352	0.6177319	1
1608	1	external	CCL20	UPI0002096894	uniparc_CCL20_AND_database_facet_100_2025_11_11	1608	external|gene=CCL20|entry=UPI0002096894|file=uniparc_CCL20_AND_database_facet_100_2025_11_11|idx=1608	131	0.9491768	1
1609	1	external	CCL20	UPI0002096899	uniparc_CCL20_AND_database_facet_100_2025_11_11	1609	external|gene=CCL20|entry=UPI0002096899|file=uniparc_CCL20_AND_database_facet_100_2025_11_11|idx=1609	457	0.99016774	1
1610	1	external	CCL20	UPI000209689E	uniparc_CCL20_AND_database_facet_100_2025_11_11	1610	external|gene=CCL20|entry=UPI000209689E|file=uniparc_CCL20_AND_database_facet_100_2025_11_11|idx=1610	68	0.8145706	1
1611	1	external	CCL20	UPI00020968A6	uniparc_CCL20_AND_database_facet_100_2025_11_11	1611	external|gene=CCL20|entry=UPI00020968A6|file=uniparc_CCL20_AND_database_facet_100_2025_11_11|idx=1611	274	0.9729077	1
1612	1	external	CCL20	UPI00020968A9	uniparc_CCL20_AND_database_facet_100_2025_11_11	1612	external|gene=CCL20|entry=UPI00020968A9|file=uniparc_CCL20_AND_database_facet_100_2025_11_11|idx=1612	289	0.6746632	1
1613	1	external	CCL20	UPI00020968AE	uniparc_CCL20_AND_database_facet_100_2025_11_11	1613	external|gene=CCL20|entry=UPI00020968AE|file=uniparc_CCL20_AND_database_facet_100_2025_11_11|idx=1613	429	0.8474607	1
1614	1	external	CCL20	UPI00020968BC	uniparc_CCL20_AND_database_facet_100_2025_11_11	1614	external|gene=CCL20|entry=UPI00020968BC|file=uniparc_CCL20_AND_database_facet_100_2025_11_11|idx=1614	495	0.7314095	1
1615	1	external	CCL20	UPI00020968BF	uniparc_CCL20_AND_database_facet_100_2025_11_11	1615	external|gene=CCL20|entry=UPI00020968BF|file=uniparc_CCL20_AND_database_facet_100_2025_11_11|idx=1615	174	0.4940038	0
1616	1	external	CCL20	UPI00020968C1	uniparc_CCL20_AND_database_facet_100_2025_11_11	1616	external|gene=CCL20|entry=UPI00020968C1|file=uniparc_CCL20_AND_database_facet_100_2025_11_11|idx=1616	152	0.8481868	1
1617	1	external	CCL20	UPI00020968C8	uniparc_CCL20_AND_database_facet_100_2025_11_11	1617	external|gene=CCL20|entry=UPI00020968C8|file=uniparc_CCL20_AND_database_facet_100_2025_11_11|idx=1617	344	0.9714714	1
1618	1	external	CCL20	UPI00020968CD	uniparc_CCL20_AND_database_facet_100_2025_11_11	1618	external|gene=CCL20|entry=UPI00020968CD|file=uniparc_CCL20_AND_database_facet_100_2025_11_11|idx=1618	259	0.65883046	1
1619	1	external	CCL20	UPI00020968CE	uniparc_CCL20_AND_database_facet_100_2025_11_11	1619	external|gene=CCL20|entry=UPI00020968CE|file=uniparc_CCL20_AND_database_facet_100_2025_11_11|idx=1619	500	0.98459136	1
1620	1	external	CCL20	UPI00020968D1	uniparc_CCL20_AND_database_facet_100_2025_11_11	1620	external|gene=CCL20|entry=UPI00020968D1|file=uniparc_CCL20_AND_database_facet_100_2025_11_11|idx=1620	220	0.9938992	1
1621	1	external	CCL20	UPI00020968D2	uniparc_CCL20_AND_database_facet_100_2025_11_11	1621	external|gene=CCL20|entry=UPI00020968D2|file=uniparc_CCL20_AND_database_facet_100_2025_11_11|idx=1621	222	0.8925602	1
1622	1	external	CCL20	UPI00020968D5	uniparc_CCL20_AND_database_facet_100_2025_11_11	1622	external|gene=CCL20|entry=UPI00020968D5|file=uniparc_CCL20_AND_database_facet_100_2025_11_11|idx=1622	216	0.22840476	0
1623	1	external	CCL20	UPI00020968DC	uniparc_CCL20_AND_database_facet_100_2025_11_11	1623	external|gene=CCL20|entry=UPI00020968DC|file=uniparc_CCL20_AND_database_facet_100_2025_11_11|idx=1623	262	0.62178135	1
1624	1	external	CCL20	UPI00020968DD	uniparc_CCL20_AND_database_facet_100_2025_11_11	1624	external|gene=CCL20|entry=UPI00020968DD|file=uniparc_CCL20_AND_database_facet_100_2025_11_11|idx=1624	262	0.6646858	1
1625	1	external	CCL20	UPI00020968E0	uniparc_CCL20_AND_database_facet_100_2025_11_11	1625	external|gene=CCL20|entry=UPI00020968E0|file=uniparc_CCL20_AND_database_facet_100_2025_11_11|idx=1625	313	0.94206816	1
1626	1	external	CCL20	UPI00020968E1	uniparc_CCL20_AND_database_facet_100_2025_11_11	1626	external|gene=CCL20|entry=UPI00020968E1|file=uniparc_CCL20_AND_database_facet_100_2025_11_11|idx=1626	316	0.92406595	1
1627	1	external	CCL20	UPI00020968E2	uniparc_CCL20_AND_database_facet_100_2025_11_11	1627	external|gene=CCL20|entry=UPI00020968E2|file=uniparc_CCL20_AND_database_facet_100_2025_11_11|idx=1627	95	0.73012847	1
1628	1	external	CCL20	UPI00020968E4	uniparc_CCL20_AND_database_facet_100_2025_11_11	1628	external|gene=CCL20|entry=UPI00020968E4|file=uniparc_CCL20_AND_database_facet_100_2025_11_11|idx=1628	291	0.9304898	1
1629	1	external	CCL20	UPI00020968E6	uniparc_CCL20_AND_database_facet_100_2025_11_11	1629	external|gene=CCL20|entry=UPI00020968E6|file=uniparc_CCL20_AND_database_facet_100_2025_11_11|idx=1629	259	0.43813995	0
1630	1	external	CCL20	UPI00020968E8	uniparc_CCL20_AND_database_facet_100_2025_11_11	1630	external|gene=CCL20|entry=UPI00020968E8|file=uniparc_CCL20_AND_database_facet_100_2025_11_11|idx=1630	279	0.8866033	1
1631	1	external	CCL20	UPI00020968EA	uniparc_CCL20_AND_database_facet_100_2025_11_11	1631	external|gene=CCL20|entry=UPI00020968EA|file=uniparc_CCL20_AND_database_facet_100_2025_11_11|idx=1631	155	0.97935075	1
1632	1	external	CCL20	UPI00020968EE	uniparc_CCL20_AND_database_facet_100_2025_11_11	1632	external|gene=CCL20|entry=UPI00020968EE|file=uniparc_CCL20_AND_database_facet_100_2025_11_11|idx=1632	127	0.99648154	1
1633	1	external	CCL20	UPI00020968F0	uniparc_CCL20_AND_database_facet_100_2025_11_11	1633	external|gene=CCL20|entry=UPI00020968F0|file=uniparc_CCL20_AND_database_facet_100_2025_11_11|idx=1633	223	0.91804445	1
1634	1	external	CCL20	UPI00020968FC	uniparc_CCL20_AND_database_facet_100_2025_11_11	1634	external|gene=CCL20|entry=UPI00020968FC|file=uniparc_CCL20_AND_database_facet_100_2025_11_11|idx=1634	426	0.86856043	1
1635	1	external	CCL20	UPI0002096903	uniparc_CCL20_AND_database_facet_100_2025_11_11	1635	external|gene=CCL20|entry=UPI0002096903|file=uniparc_CCL20_AND_database_facet_100_2025_11_11|idx=1635	217	0.71131206	1
1636	1	external	CCL20	UPI0002096904	uniparc_CCL20_AND_database_facet_100_2025_11_11	1636	external|gene=CCL20|entry=UPI0002096904|file=uniparc_CCL20_AND_database_facet_100_2025_11_11|idx=1636	235	0.77061725	1
1637	1	external	CCL20	UPI0002096906	uniparc_CCL20_AND_database_facet_100_2025_11_11	1637	external|gene=CCL20|entry=UPI0002096906|file=uniparc_CCL20_AND_database_facet_100_2025_11_11|idx=1637	221	0.988308	1
1638	1	external	CCL20	UPI0002096913	uniparc_CCL20_AND_database_facet_100_2025_11_11	1638	external|gene=CCL20|entry=UPI0002096913|file=uniparc_CCL20_AND_database_facet_100_2025_11_11|idx=1638	224	0.9368642	1
1639	1	external	CCL20	UPI0002096914	uniparc_CCL20_AND_database_facet_100_2025_11_11	1639	external|gene=CCL20|entry=UPI0002096914|file=uniparc_CCL20_AND_database_facet_100_2025_11_11|idx=1639	169	0.98682016	1
1640	1	external	CCL20	UPI0002096916	uniparc_CCL20_AND_database_facet_100_2025_11_11	1640	external|gene=CCL20|entry=UPI0002096916|file=uniparc_CCL20_AND_database_facet_100_2025_11_11|idx=1640	300	0.54686034	1
1641	1	external	CCL20	UPI0002096917	uniparc_CCL20_AND_database_facet_100_2025_11_11	1641	external|gene=CCL20|entry=UPI0002096917|file=uniparc_CCL20_AND_database_facet_100_2025_11_11|idx=1641	80	0.73105556	1
1642	1	external	CCL20	UPI0002096918	uniparc_CCL20_AND_database_facet_100_2025_11_11	1642	external|gene=CCL20|entry=UPI0002096918|file=uniparc_CCL20_AND_database_facet_100_2025_11_11|idx=1642	252	0.7660244	1
1643	1	external	CCL20	UPI000209691C	uniparc_CCL20_AND_database_facet_100_2025_11_11	1643	external|gene=CCL20|entry=UPI000209691C|file=uniparc_CCL20_AND_database_facet_100_2025_11_11|idx=1643	90	0.28132024	0
1644	1	external	CCL20	UPI000209691E	uniparc_CCL20_AND_database_facet_100_2025_11_11	1644	external|gene=CCL20|entry=UPI000209691E|file=uniparc_CCL20_AND_database_facet_100_2025_11_11|idx=1644	132	0.4300412	0
1645	1	external	CCL20	UPI0002096926	uniparc_CCL20_AND_database_facet_100_2025_11_11	1645	external|gene=CCL20|entry=UPI0002096926|file=uniparc_CCL20_AND_database_facet_100_2025_11_11|idx=1645	310	0.7307394	1
1646	1	external	CCL20	UPI0002096927	uniparc_CCL20_AND_database_facet_100_2025_11_11	1646	external|gene=CCL20|entry=UPI0002096927|file=uniparc_CCL20_AND_database_facet_100_2025_11_11|idx=1646	440	0.82531303	1
1647	1	external	CCL20	UPI000209692E	uniparc_CCL20_AND_database_facet_100_2025_11_11	1647	external|gene=CCL20|entry=UPI000209692E|file=uniparc_CCL20_AND_database_facet_100_2025_11_11|idx=1647	204	0.57913405	1
1648	1	external	CCL20	UPI0002096937	uniparc_CCL20_AND_database_facet_100_2025_11_11	1648	external|gene=CCL20|entry=UPI0002096937|file=uniparc_CCL20_AND_database_facet_100_2025_11_11|idx=1648	311	0.53406525	1
1649	1	external	CCL20	UPI000209693C	uniparc_CCL20_AND_database_facet_100_2025_11_11	1649	external|gene=CCL20|entry=UPI000209693C|file=uniparc_CCL20_AND_database_facet_100_2025_11_11|idx=1649	155	0.91044825	1
1650	1	external	CCL20	UPI000209693D	uniparc_CCL20_AND_database_facet_100_2025_11_11	1650	external|gene=CCL20|entry=UPI000209693D|file=uniparc_CCL20_AND_database_facet_100_2025_11_11|idx=1650	126	0.9004482	1
1651	1	external	CCL20	UPI0002096946	uniparc_CCL20_AND_database_facet_100_2025_11_11	1651	external|gene=CCL20|entry=UPI0002096946|file=uniparc_CCL20_AND_database_facet_100_2025_11_11|idx=1651	301	0.99350005	1
1652	1	external	CCL20	UPI0002096951	uniparc_CCL20_AND_database_facet_100_2025_11_11	1652	external|gene=CCL20|entry=UPI0002096951|file=uniparc_CCL20_AND_database_facet_100_2025_11_11|idx=1652	218	0.5484123	1
1653	1	external	CCL20	UPI0002096955	uniparc_CCL20_AND_database_facet_100_2025_11_11	1653	external|gene=CCL20|entry=UPI0002096955|file=uniparc_CCL20_AND_database_facet_100_2025_11_11|idx=1653	99	0.9753308	1
1654	1	external	CCL20	UPI0002096956	uniparc_CCL20_AND_database_facet_100_2025_11_11	1654	external|gene=CCL20|entry=UPI0002096956|file=uniparc_CCL20_AND_database_facet_100_2025_11_11|idx=1654	120	0.99099344	1
1655	1	external	CCL20	UPI0002096957	uniparc_CCL20_AND_database_facet_100_2025_11_11	1655	external|gene=CCL20|entry=UPI0002096957|file=uniparc_CCL20_AND_database_facet_100_2025_11_11|idx=1655	130	0.93815523	1
1656	1	external	CCL20	UPI0002096959	uniparc_CCL20_AND_database_facet_100_2025_11_11	1656	external|gene=CCL20|entry=UPI0002096959|file=uniparc_CCL20_AND_database_facet_100_2025_11_11|idx=1656	259	0.6398847	1
1657	1	external	CCL20	UPI000209695A	uniparc_CCL20_AND_database_facet_100_2025_11_11	1657	external|gene=CCL20|entry=UPI000209695A|file=uniparc_CCL20_AND_database_facet_100_2025_11_11|idx=1657	302	0.6866965	1
1658	1	external	CCL20	UPI000209696E	uniparc_CCL20_AND_database_facet_100_2025_11_11	1658	external|gene=CCL20|entry=UPI000209696E|file=uniparc_CCL20_AND_database_facet_100_2025_11_11|idx=1658	210	0.9452679	1
1659	1	external	CCL20	UPI0002096988	uniparc_CCL20_AND_database_facet_100_2025_11_11	1659	external|gene=CCL20|entry=UPI0002096988|file=uniparc_CCL20_AND_database_facet_100_2025_11_11|idx=1659	614	0.37356487	0
1660	1	external	CCL20	UPI0002096989	uniparc_CCL20_AND_database_facet_100_2025_11_11	1660	external|gene=CCL20|entry=UPI0002096989|file=uniparc_CCL20_AND_database_facet_100_2025_11_11|idx=1660	310	0.95545673	1
1661	1	external	CCL20	UPI0002096EC3	uniparc_CCL20_AND_database_facet_100_2025_11_11	1661	external|gene=CCL20|entry=UPI0002096EC3|file=uniparc_CCL20_AND_database_facet_100_2025_11_11|idx=1661	335	0.76698136	1
1662	1	external	CCL20	UPI0002096F04	uniparc_CCL20_AND_database_facet_100_2025_11_11	1662	external|gene=CCL20|entry=UPI0002096F04|file=uniparc_CCL20_AND_database_facet_100_2025_11_11|idx=1662	307	0.49352542	0
1663	1	external	CCL20	UPI00020971C0	uniparc_CCL20_AND_database_facet_100_2025_11_11	1663	external|gene=CCL20|entry=UPI00020971C0|file=uniparc_CCL20_AND_database_facet_100_2025_11_11|idx=1663	507	0.9726362	1
1664	1	external	CCL20	UPI00020971CA	uniparc_CCL20_AND_database_facet_100_2025_11_11	1664	external|gene=CCL20|entry=UPI00020971CA|file=uniparc_CCL20_AND_database_facet_100_2025_11_11|idx=1664	199	0.98611856	1
1665	1	external	CCL20	UPI00020971CB	uniparc_CCL20_AND_database_facet_100_2025_11_11	1665	external|gene=CCL20|entry=UPI00020971CB|file=uniparc_CCL20_AND_database_facet_100_2025_11_11|idx=1665	104	0.030058187	0
1666	1	external	CCL20	UPI00020971CE	uniparc_CCL20_AND_database_facet_100_2025_11_11	1666	external|gene=CCL20|entry=UPI00020971CE|file=uniparc_CCL20_AND_database_facet_100_2025_11_11|idx=1666	283	0.98090774	1
1667	1	external	CCL20	UPI00020971CF	uniparc_CCL20_AND_database_facet_100_2025_11_11	1667	external|gene=CCL20|entry=UPI00020971CF|file=uniparc_CCL20_AND_database_facet_100_2025_11_11|idx=1667	330	0.38395026	0
1668	1	external	CCL20	UPI00020971DD	uniparc_CCL20_AND_database_facet_100_2025_11_11	1668	external|gene=CCL20|entry=UPI00020971DD|file=uniparc_CCL20_AND_database_facet_100_2025_11_11|idx=1668	75	0.2620315	0
1669	1	external	CCL20	UPI00020971E1	uniparc_CCL20_AND_database_facet_100_2025_11_11	1669	external|gene=CCL20|entry=UPI00020971E1|file=uniparc_CCL20_AND_database_facet_100_2025_11_11|idx=1669	246	0.608136	1
1670	1	external	CCL20	UPI00020971F1	uniparc_CCL20_AND_database_facet_100_2025_11_11	1670	external|gene=CCL20|entry=UPI00020971F1|file=uniparc_CCL20_AND_database_facet_100_2025_11_11|idx=1670	324	0.8311212	1
1671	1	external	CCL20	UPI0002097203	uniparc_CCL20_AND_database_facet_100_2025_11_11	1671	external|gene=CCL20|entry=UPI0002097203|file=uniparc_CCL20_AND_database_facet_100_2025_11_11|idx=1671	376	0.45086175	0
1672	1	external	CCL20	UPI000209720E	uniparc_CCL20_AND_database_facet_100_2025_11_11	1672	external|gene=CCL20|entry=UPI000209720E|file=uniparc_CCL20_AND_database_facet_100_2025_11_11|idx=1672	320	0.80067056	1
1673	1	external	CCL20	UPI000209721C	uniparc_CCL20_AND_database_facet_100_2025_11_11	1673	external|gene=CCL20|entry=UPI000209721C|file=uniparc_CCL20_AND_database_facet_100_2025_11_11|idx=1673	325	0.6536391	1
1674	1	external	CCL20	UPI00020972EB	uniparc_CCL20_AND_database_facet_100_2025_11_11	1674	external|gene=CCL20|entry=UPI00020972EB|file=uniparc_CCL20_AND_database_facet_100_2025_11_11|idx=1674	217	0.9178894	1
1675	1	external	CCL20	UPI00020977B3	uniparc_CCL20_AND_database_facet_100_2025_11_11	1675	external|gene=CCL20|entry=UPI00020977B3|file=uniparc_CCL20_AND_database_facet_100_2025_11_11|idx=1675	186	0.80898595	1
1676	1	external	CCL20	UPI00020977E4	uniparc_CCL20_AND_database_facet_100_2025_11_11	1676	external|gene=CCL20|entry=UPI00020977E4|file=uniparc_CCL20_AND_database_facet_100_2025_11_11|idx=1676	70	0.31992006	0
1677	1	external	CCL20	UPI00020979E4	uniparc_CCL20_AND_database_facet_100_2025_11_11	1677	external|gene=CCL20|entry=UPI00020979E4|file=uniparc_CCL20_AND_database_facet_100_2025_11_11|idx=1677	415	0.8874788	1
1678	1	external	CCL20	UPI0002097B09	uniparc_CCL20_AND_database_facet_100_2025_11_11	1678	external|gene=CCL20|entry=UPI0002097B09|file=uniparc_CCL20_AND_database_facet_100_2025_11_11|idx=1678	174	0.46372494	0
1679	1	external	CCL20	UPI0002097B17	uniparc_CCL20_AND_database_facet_100_2025_11_11	1679	external|gene=CCL20|entry=UPI0002097B17|file=uniparc_CCL20_AND_database_facet_100_2025_11_11|idx=1679	108	0.6608238	1
1680	1	external	CCL20	UPI0002097CCE	uniparc_CCL20_AND_database_facet_100_2025_11_11	1680	external|gene=CCL20|entry=UPI0002097CCE|file=uniparc_CCL20_AND_database_facet_100_2025_11_11|idx=1680	215	0.63579094	1
1681	1	external	CCL20	UPI0002097DEA	uniparc_CCL20_AND_database_facet_100_2025_11_11	1681	external|gene=CCL20|entry=UPI0002097DEA|file=uniparc_CCL20_AND_database_facet_100_2025_11_11|idx=1681	276	0.7908843	1
1682	1	external	CCL20	UPI0002097FD5	uniparc_CCL20_AND_database_facet_100_2025_11_11	1682	external|gene=CCL20|entry=UPI0002097FD5|file=uniparc_CCL20_AND_database_facet_100_2025_11_11|idx=1682	370	0.97760904	1
1683	1	external	CCL20	UPI00020980E1	uniparc_CCL20_AND_database_facet_100_2025_11_11	1683	external|gene=CCL20|entry=UPI00020980E1|file=uniparc_CCL20_AND_database_facet_100_2025_11_11|idx=1683	271	0.7483417	1
1684	1	external	CCL20	UPI00020980E3	uniparc_CCL20_AND_database_facet_100_2025_11_11	1684	external|gene=CCL20|entry=UPI00020980E3|file=uniparc_CCL20_AND_database_facet_100_2025_11_11|idx=1684	260	1.8592772e-07	0
1685	1	external	CCL20	UPI0002098443	uniparc_CCL20_AND_database_facet_100_2025_11_11	1685	external|gene=CCL20|entry=UPI0002098443|file=uniparc_CCL20_AND_database_facet_100_2025_11_11|idx=1685	425	0.83870345	1
1686	1	external	CCL20	UPI0002098512	uniparc_CCL20_AND_database_facet_100_2025_11_11	1686	external|gene=CCL20|entry=UPI0002098512|file=uniparc_CCL20_AND_database_facet_100_2025_11_11|idx=1686	97	0.70663434	1
1687	1	external	CCL20	UPI0002098522	uniparc_CCL20_AND_database_facet_100_2025_11_11	1687	external|gene=CCL20|entry=UPI0002098522|file=uniparc_CCL20_AND_database_facet_100_2025_11_11|idx=1687	305	0.9083767	1
1688	1	external	CCL20	UPI0002098665	uniparc_CCL20_AND_database_facet_100_2025_11_11	1688	external|gene=CCL20|entry=UPI0002098665|file=uniparc_CCL20_AND_database_facet_100_2025_11_11|idx=1688	368	0.576643	1
1689	1	external	CCL20	UPI00020996BF	uniparc_CCL20_AND_database_facet_100_2025_11_11	1689	external|gene=CCL20|entry=UPI00020996BF|file=uniparc_CCL20_AND_database_facet_100_2025_11_11|idx=1689	221	0.9602432	1
1690	1	external	CCL20	UPI0002099913	uniparc_CCL20_AND_database_facet_100_2025_11_11	1690	external|gene=CCL20|entry=UPI0002099913|file=uniparc_CCL20_AND_database_facet_100_2025_11_11|idx=1690	489	0.027615588	0
1691	1	external	CCL20	UPI0002099BA5	uniparc_CCL20_AND_database_facet_100_2025_11_11	1691	external|gene=CCL20|entry=UPI0002099BA5|file=uniparc_CCL20_AND_database_facet_100_2025_11_11|idx=1691	132	0.37312075	0
1692	1	external	CCL20	UPI000209A1BF	uniparc_CCL20_AND_database_facet_100_2025_11_11	1692	external|gene=CCL20|entry=UPI000209A1BF|file=uniparc_CCL20_AND_database_facet_100_2025_11_11|idx=1692	229	0.91639346	1
1693	1	external	CCL20	UPI000209A392	uniparc_CCL20_AND_database_facet_100_2025_11_11	1693	external|gene=CCL20|entry=UPI000209A392|file=uniparc_CCL20_AND_database_facet_100_2025_11_11|idx=1693	300	0.6282822	1
1694	1	external	CCL20	UPI000209A5C5	uniparc_CCL20_AND_database_facet_100_2025_11_11	1694	external|gene=CCL20|entry=UPI000209A5C5|file=uniparc_CCL20_AND_database_facet_100_2025_11_11|idx=1694	309	0.8904219	1
1695	1	external	CCL20	UPI00020ADA30	uniparc_CCL20_AND_database_facet_100_2025_11_11	1695	external|gene=CCL20|entry=UPI00020ADA30|file=uniparc_CCL20_AND_database_facet_100_2025_11_11|idx=1695	96	0.99995196	1
1696	1	external	CCL20	UPI000216EADE	uniparc_CCL20_AND_database_facet_100_2025_11_11	1696	external|gene=CCL20|entry=UPI000216EADE|file=uniparc_CCL20_AND_database_facet_100_2025_11_11|idx=1696	97	0.9999738	1
1697	1	external	CCL20	UPI00021901A8	uniparc_CCL20_AND_database_facet_100_2025_11_11	1697	external|gene=CCL20|entry=UPI00021901A8|file=uniparc_CCL20_AND_database_facet_100_2025_11_11|idx=1697	448	0.9575551	1
1698	1	external	CCL20	UPI00021901A9	uniparc_CCL20_AND_database_facet_100_2025_11_11	1698	external|gene=CCL20|entry=UPI00021901A9|file=uniparc_CCL20_AND_database_facet_100_2025_11_11|idx=1698	350	0.81811774	1
1699	1	external	CCL20	UPI000226F44C	uniparc_CCL20_AND_database_facet_100_2025_11_11	1699	external|gene=CCL20|entry=UPI000226F44C|file=uniparc_CCL20_AND_database_facet_100_2025_11_11|idx=1699	115	0.99998426	1
1700	1	external	CCL20	UPI00022AF4A7	uniparc_CCL20_AND_database_facet_100_2025_11_11	1700	external|gene=CCL20|entry=UPI00022AF4A7|file=uniparc_CCL20_AND_database_facet_100_2025_11_11|idx=1700	131	0.999985	1
1701	1	external	CCL20	UPI00022F6C16	uniparc_CCL20_AND_database_facet_100_2025_11_11	1701	external|gene=CCL20|entry=UPI00022F6C16|file=uniparc_CCL20_AND_database_facet_100_2025_11_11|idx=1701	96	0.9999176	1
1702	1	external	CCL20	UPI00025C1E8A	uniparc_CCL20_AND_database_facet_100_2025_11_11	1702	external|gene=CCL20|entry=UPI00025C1E8A|file=uniparc_CCL20_AND_database_facet_100_2025_11_11|idx=1702	157	0.67702293	1
1703	1	external	CCL20	UPI00025DF36A	uniparc_CCL20_AND_database_facet_100_2025_11_11	1703	external|gene=CCL20|entry=UPI00025DF36A|file=uniparc_CCL20_AND_database_facet_100_2025_11_11|idx=1703	96	0.99973065	1
1704	1	external	CCL20	UPI00026B6B3F	uniparc_CCL20_AND_database_facet_100_2025_11_11	1704	external|gene=CCL20|entry=UPI00026B6B3F|file=uniparc_CCL20_AND_database_facet_100_2025_11_11|idx=1704	86	0.9999969	1
1705	1	external	CCL20	UPI00027F0139	uniparc_CCL20_AND_database_facet_100_2025_11_11	1705	external|gene=CCL20|entry=UPI00027F0139|file=uniparc_CCL20_AND_database_facet_100_2025_11_11|idx=1705	96	0.9997869	1
1706	1	external	CCL20	UPI00027F5111	uniparc_CCL20_AND_database_facet_100_2025_11_11	1706	external|gene=CCL20|entry=UPI00027F5111|file=uniparc_CCL20_AND_database_facet_100_2025_11_11|idx=1706	96	0.99983	1
1707	1	external	CCL20	UPI00028BE7F0	uniparc_CCL20_AND_database_facet_100_2025_11_11	1707	external|gene=CCL20|entry=UPI00028BE7F0|file=uniparc_CCL20_AND_database_facet_100_2025_11_11|idx=1707	102	0.99997747	1
1708	1	external	CCL20	UPI00028BEEF7	uniparc_CCL20_AND_database_facet_100_2025_11_11	1708	external|gene=CCL20|entry=UPI00028BEEF7|file=uniparc_CCL20_AND_database_facet_100_2025_11_11|idx=1708	324	0.9600265	1
1709	1	external	CCL20	UPI00028C24D7	uniparc_CCL20_AND_database_facet_100_2025_11_11	1709	external|gene=CCL20|entry=UPI00028C24D7|file=uniparc_CCL20_AND_database_facet_100_2025_11_11|idx=1709	225	0.84916437	1
1710	1	external	CCL20	UPI00028C2B9F	uniparc_CCL20_AND_database_facet_100_2025_11_11	1710	external|gene=CCL20|entry=UPI00028C2B9F|file=uniparc_CCL20_AND_database_facet_100_2025_11_11|idx=1710	377	0.6588367	1
1711	1	external	CCL20	UPI00028C38F1	uniparc_CCL20_AND_database_facet_100_2025_11_11	1711	external|gene=CCL20|entry=UPI00028C38F1|file=uniparc_CCL20_AND_database_facet_100_2025_11_11|idx=1711	398	0.49521425	0
1712	1	external	CCL20	UPI00028CB1D3	uniparc_CCL20_AND_database_facet_100_2025_11_11	1712	external|gene=CCL20|entry=UPI00028CB1D3|file=uniparc_CCL20_AND_database_facet_100_2025_11_11|idx=1712	478	0.98200524	1
1713	1	external	CCL20	UPI00028CC7B7	uniparc_CCL20_AND_database_facet_100_2025_11_11	1713	external|gene=CCL20|entry=UPI00028CC7B7|file=uniparc_CCL20_AND_database_facet_100_2025_11_11|idx=1713	416	0.9997167	1
1714	1	external	CCL20	UPI00028CE16B	uniparc_CCL20_AND_database_facet_100_2025_11_11	1714	external|gene=CCL20|entry=UPI00028CE16B|file=uniparc_CCL20_AND_database_facet_100_2025_11_11|idx=1714	160	0.6778023	1
1715	1	external	CCL20	UPI00028D2DC3	uniparc_CCL20_AND_database_facet_100_2025_11_11	1715	external|gene=CCL20|entry=UPI00028D2DC3|file=uniparc_CCL20_AND_database_facet_100_2025_11_11|idx=1715	247	0.79615057	1
1716	1	external	CCL20	UPI00028D3C8A	uniparc_CCL20_AND_database_facet_100_2025_11_11	1716	external|gene=CCL20|entry=UPI00028D3C8A|file=uniparc_CCL20_AND_database_facet_100_2025_11_11|idx=1716	386	0.9814725	1
1717	1	external	CCL20	UPI00028D5107	uniparc_CCL20_AND_database_facet_100_2025_11_11	1717	external|gene=CCL20|entry=UPI00028D5107|file=uniparc_CCL20_AND_database_facet_100_2025_11_11|idx=1717	259	0.92064774	1
1718	1	external	CCL20	UPI00028D70A0	uniparc_CCL20_AND_database_facet_100_2025_11_11	1718	external|gene=CCL20|entry=UPI00028D70A0|file=uniparc_CCL20_AND_database_facet_100_2025_11_11|idx=1718	271	0.6448975	1
1719	1	external	CCL20	UPI00028D7872	uniparc_CCL20_AND_database_facet_100_2025_11_11	1719	external|gene=CCL20|entry=UPI00028D7872|file=uniparc_CCL20_AND_database_facet_100_2025_11_11|idx=1719	322	0.9718451	1
1720	1	external	CCL20	UPI00028DE427	uniparc_CCL20_AND_database_facet_100_2025_11_11	1720	external|gene=CCL20|entry=UPI00028DE427|file=uniparc_CCL20_AND_database_facet_100_2025_11_11|idx=1720	90	0.9878321	1
1721	1	external	CCL20	UPI00028E1556	uniparc_CCL20_AND_database_facet_100_2025_11_11	1721	external|gene=CCL20|entry=UPI00028E1556|file=uniparc_CCL20_AND_database_facet_100_2025_11_11|idx=1721	495	0.81763285	1
1722	1	external	CCL20	UPI00028E195E	uniparc_CCL20_AND_database_facet_100_2025_11_11	1722	external|gene=CCL20|entry=UPI00028E195E|file=uniparc_CCL20_AND_database_facet_100_2025_11_11|idx=1722	319	0.5985834	1
1723	1	external	CCL20	UPI00028E198C	uniparc_CCL20_AND_database_facet_100_2025_11_11	1723	external|gene=CCL20|entry=UPI00028E198C|file=uniparc_CCL20_AND_database_facet_100_2025_11_11|idx=1723	296	0.93440336	1
1724	1	external	CCL20	UPI00028E6847	uniparc_CCL20_AND_database_facet_100_2025_11_11	1724	external|gene=CCL20|entry=UPI00028E6847|file=uniparc_CCL20_AND_database_facet_100_2025_11_11|idx=1724	750	0.9366981	1
1725	1	external	CCL20	UPI00028E6F61	uniparc_CCL20_AND_database_facet_100_2025_11_11	1725	external|gene=CCL20|entry=UPI00028E6F61|file=uniparc_CCL20_AND_database_facet_100_2025_11_11|idx=1725	378	0.92137104	1
1726	1	external	CCL20	UPI00028E7911	uniparc_CCL20_AND_database_facet_100_2025_11_11	1726	external|gene=CCL20|entry=UPI00028E7911|file=uniparc_CCL20_AND_database_facet_100_2025_11_11|idx=1726	267	0.9400021	1
1727	1	external	CCL20	UPI00028E9CD0	uniparc_CCL20_AND_database_facet_100_2025_11_11	1727	external|gene=CCL20|entry=UPI00028E9CD0|file=uniparc_CCL20_AND_database_facet_100_2025_11_11|idx=1727	146	0.9241959	1
1728	1	external	CCL20	UPI00028EA205	uniparc_CCL20_AND_database_facet_100_2025_11_11	1728	external|gene=CCL20|entry=UPI00028EA205|file=uniparc_CCL20_AND_database_facet_100_2025_11_11|idx=1728	229	0.8921736	1
1729	1	external	CCL20	UPI00028EA54C	uniparc_CCL20_AND_database_facet_100_2025_11_11	1729	external|gene=CCL20|entry=UPI00028EA54C|file=uniparc_CCL20_AND_database_facet_100_2025_11_11|idx=1729	117	0.7810929	1
1730	1	external	CCL20	UPI00028EB5ED	uniparc_CCL20_AND_database_facet_100_2025_11_11	1730	external|gene=CCL20|entry=UPI00028EB5ED|file=uniparc_CCL20_AND_database_facet_100_2025_11_11|idx=1730	430	0.7303577	1
1731	1	external	CCL20	UPI00028EB685	uniparc_CCL20_AND_database_facet_100_2025_11_11	1731	external|gene=CCL20|entry=UPI00028EB685|file=uniparc_CCL20_AND_database_facet_100_2025_11_11|idx=1731	193	0.92589235	1
1732	1	external	CCL20	UPI00028EC5B1	uniparc_CCL20_AND_database_facet_100_2025_11_11	1732	external|gene=CCL20|entry=UPI00028EC5B1|file=uniparc_CCL20_AND_database_facet_100_2025_11_11|idx=1732	237	0.9850637	1
1733	1	external	CCL20	UPI00028ED206	uniparc_CCL20_AND_database_facet_100_2025_11_11	1733	external|gene=CCL20|entry=UPI00028ED206|file=uniparc_CCL20_AND_database_facet_100_2025_11_11|idx=1733	363	0.88834924	1
1734	1	external	CCL20	UPI00028EDB59	uniparc_CCL20_AND_database_facet_100_2025_11_11	1734	external|gene=CCL20|entry=UPI00028EDB59|file=uniparc_CCL20_AND_database_facet_100_2025_11_11|idx=1734	156	0.3832113	0
1735	1	external	CCL20	UPI00028EEB84	uniparc_CCL20_AND_database_facet_100_2025_11_11	1735	external|gene=CCL20|entry=UPI00028EEB84|file=uniparc_CCL20_AND_database_facet_100_2025_11_11|idx=1735	252	0.9547026	1
1736	1	external	CCL20	UPI00028EF6EE	uniparc_CCL20_AND_database_facet_100_2025_11_11	1736	external|gene=CCL20|entry=UPI00028EF6EE|file=uniparc_CCL20_AND_database_facet_100_2025_11_11|idx=1736	880	0.8500996	1
1737	1	external	CCL20	UPI00028F4A80	uniparc_CCL20_AND_database_facet_100_2025_11_11	1737	external|gene=CCL20|entry=UPI00028F4A80|file=uniparc_CCL20_AND_database_facet_100_2025_11_11|idx=1737	96	0.99996793	1
1738	1	external	CCL20	UPI0002931D9F	uniparc_CCL20_AND_database_facet_100_2025_11_11	1738	external|gene=CCL20|entry=UPI0002931D9F|file=uniparc_CCL20_AND_database_facet_100_2025_11_11|idx=1738	97	0.9999473	1
1739	1	external	CCL20	UPI0002936DF1	uniparc_CCL20_AND_database_facet_100_2025_11_11	1739	external|gene=CCL20|entry=UPI0002936DF1|file=uniparc_CCL20_AND_database_facet_100_2025_11_11|idx=1739	100	0.9999987	1
1740	1	external	CCL20	UPI000293D9AA	uniparc_CCL20_AND_database_facet_100_2025_11_11	1740	external|gene=CCL20|entry=UPI000293D9AA|file=uniparc_CCL20_AND_database_facet_100_2025_11_11|idx=1740	107	0.999995	1
1741	1	external	CCL20	UPI00029D61F0	uniparc_CCL20_AND_database_facet_100_2025_11_11	1741	external|gene=CCL20|entry=UPI00029D61F0|file=uniparc_CCL20_AND_database_facet_100_2025_11_11|idx=1741	96	0.99973017	1
1742	1	external	CCL20	UPI0002A784CE	uniparc_CCL20_AND_database_facet_100_2025_11_11	1742	external|gene=CCL20|entry=UPI0002A784CE|file=uniparc_CCL20_AND_database_facet_100_2025_11_11|idx=1742	738	0.8333374	1
1743	1	external	CCL20	UPI0002A78523	uniparc_CCL20_AND_database_facet_100_2025_11_11	1743	external|gene=CCL20|entry=UPI0002A78523|file=uniparc_CCL20_AND_database_facet_100_2025_11_11|idx=1743	334	0.8421671	1
1744	1	external	CCL20	UPI0002A78531	uniparc_CCL20_AND_database_facet_100_2025_11_11	1744	external|gene=CCL20|entry=UPI0002A78531|file=uniparc_CCL20_AND_database_facet_100_2025_11_11|idx=1744	324	0.98191077	1
1745	1	external	CCL20	UPI0002A7856A	uniparc_CCL20_AND_database_facet_100_2025_11_11	1745	external|gene=CCL20|entry=UPI0002A7856A|file=uniparc_CCL20_AND_database_facet_100_2025_11_11|idx=1745	366	0.97791904	1
1746	1	external	CCL20	UPI0002A7856B	uniparc_CCL20_AND_database_facet_100_2025_11_11	1746	external|gene=CCL20|entry=UPI0002A7856B|file=uniparc_CCL20_AND_database_facet_100_2025_11_11|idx=1746	374	0.7745595	1
1747	1	external	CCL20	UPI0002A7857F	uniparc_CCL20_AND_database_facet_100_2025_11_11	1747	external|gene=CCL20|entry=UPI0002A7857F|file=uniparc_CCL20_AND_database_facet_100_2025_11_11|idx=1747	264	0.74375457	1
1748	1	external	CCL20	UPI0002A78580	uniparc_CCL20_AND_database_facet_100_2025_11_11	1748	external|gene=CCL20|entry=UPI0002A78580|file=uniparc_CCL20_AND_database_facet_100_2025_11_11|idx=1748	853	0.8022177	1
1749	1	external	CCL20	UPI0002A7858D	uniparc_CCL20_AND_database_facet_100_2025_11_11	1749	external|gene=CCL20|entry=UPI0002A7858D|file=uniparc_CCL20_AND_database_facet_100_2025_11_11|idx=1749	182	0.9178435	1
1750	1	external	CCL20	UPI0002A7859D	uniparc_CCL20_AND_database_facet_100_2025_11_11	1750	external|gene=CCL20|entry=UPI0002A7859D|file=uniparc_CCL20_AND_database_facet_100_2025_11_11|idx=1750	212	0.4557432	0
1751	1	external	CCL20	UPI0002A785AB	uniparc_CCL20_AND_database_facet_100_2025_11_11	1751	external|gene=CCL20|entry=UPI0002A785AB|file=uniparc_CCL20_AND_database_facet_100_2025_11_11|idx=1751	60	0.51884335	1
1752	1	external	CCL20	UPI0002A785B3	uniparc_CCL20_AND_database_facet_100_2025_11_11	1752	external|gene=CCL20|entry=UPI0002A785B3|file=uniparc_CCL20_AND_database_facet_100_2025_11_11|idx=1752	526	0.9823169	1
1753	1	external	CCL20	UPI0002A785BD	uniparc_CCL20_AND_database_facet_100_2025_11_11	1753	external|gene=CCL20|entry=UPI0002A785BD|file=uniparc_CCL20_AND_database_facet_100_2025_11_11|idx=1753	185	0.78073496	1
1754	1	external	CCL20	UPI0002A785C6	uniparc_CCL20_AND_database_facet_100_2025_11_11	1754	external|gene=CCL20|entry=UPI0002A785C6|file=uniparc_CCL20_AND_database_facet_100_2025_11_11|idx=1754	622	0.8410401	1
1755	1	external	CCL20	UPI0002A785E6	uniparc_CCL20_AND_database_facet_100_2025_11_11	1755	external|gene=CCL20|entry=UPI0002A785E6|file=uniparc_CCL20_AND_database_facet_100_2025_11_11|idx=1755	298	0.69805837	1
1756	1	external	CCL20	UPI0002A78623	uniparc_CCL20_AND_database_facet_100_2025_11_11	1756	external|gene=CCL20|entry=UPI0002A78623|file=uniparc_CCL20_AND_database_facet_100_2025_11_11|idx=1756	442	0.8506786	1
1757	1	external	CCL20	UPI0002A78633	uniparc_CCL20_AND_database_facet_100_2025_11_11	1757	external|gene=CCL20|entry=UPI0002A78633|file=uniparc_CCL20_AND_database_facet_100_2025_11_11|idx=1757	263	0.5149826	1
1758	1	external	CCL20	UPI0002A78635	uniparc_CCL20_AND_database_facet_100_2025_11_11	1758	external|gene=CCL20|entry=UPI0002A78635|file=uniparc_CCL20_AND_database_facet_100_2025_11_11|idx=1758	531	0.6434724	1
1759	1	external	CCL20	UPI0002A7867A	uniparc_CCL20_AND_database_facet_100_2025_11_11	1759	external|gene=CCL20|entry=UPI0002A7867A|file=uniparc_CCL20_AND_database_facet_100_2025_11_11|idx=1759	353	0.7110701	1
1760	1	external	CCL20	UPI0002A7869C	uniparc_CCL20_AND_database_facet_100_2025_11_11	1760	external|gene=CCL20|entry=UPI0002A7869C|file=uniparc_CCL20_AND_database_facet_100_2025_11_11|idx=1760	301	0.628327	1
1761	1	external	CCL20	UPI0002A786A8	uniparc_CCL20_AND_database_facet_100_2025_11_11	1761	external|gene=CCL20|entry=UPI0002A786A8|file=uniparc_CCL20_AND_database_facet_100_2025_11_11|idx=1761	548	0.9663234	1
1762	1	external	CCL20	UPI0002A786F2	uniparc_CCL20_AND_database_facet_100_2025_11_11	1762	external|gene=CCL20|entry=UPI0002A786F2|file=uniparc_CCL20_AND_database_facet_100_2025_11_11|idx=1762	300	0.6234253	1
1763	1	external	CCL20	UPI0002A78739	uniparc_CCL20_AND_database_facet_100_2025_11_11	1763	external|gene=CCL20|entry=UPI0002A78739|file=uniparc_CCL20_AND_database_facet_100_2025_11_11|idx=1763	177	0.56872815	1
1764	1	external	CCL20	UPI0002A78756	uniparc_CCL20_AND_database_facet_100_2025_11_11	1764	external|gene=CCL20|entry=UPI0002A78756|file=uniparc_CCL20_AND_database_facet_100_2025_11_11|idx=1764	239	0.727024	1
1765	1	external	CCL20	UPI0002A7875F	uniparc_CCL20_AND_database_facet_100_2025_11_11	1765	external|gene=CCL20|entry=UPI0002A7875F|file=uniparc_CCL20_AND_database_facet_100_2025_11_11|idx=1765	272	0.9391438	1
1766	1	external	CCL20	UPI0002A78795	uniparc_CCL20_AND_database_facet_100_2025_11_11	1766	external|gene=CCL20|entry=UPI0002A78795|file=uniparc_CCL20_AND_database_facet_100_2025_11_11|idx=1766	236	0.44306955	0
1767	1	external	CCL20	UPI0002A78798	uniparc_CCL20_AND_database_facet_100_2025_11_11	1767	external|gene=CCL20|entry=UPI0002A78798|file=uniparc_CCL20_AND_database_facet_100_2025_11_11|idx=1767	416	0.28476188	0
1768	1	external	CCL20	UPI0002A787C2	uniparc_CCL20_AND_database_facet_100_2025_11_11	1768	external|gene=CCL20|entry=UPI0002A787C2|file=uniparc_CCL20_AND_database_facet_100_2025_11_11|idx=1768	514	0.9862221	1
1769	1	external	CCL20	UPI0002A78803	uniparc_CCL20_AND_database_facet_100_2025_11_11	1769	external|gene=CCL20|entry=UPI0002A78803|file=uniparc_CCL20_AND_database_facet_100_2025_11_11|idx=1769	271	0.69673365	1
1770	1	external	CCL20	UPI0002A78808	uniparc_CCL20_AND_database_facet_100_2025_11_11	1770	external|gene=CCL20|entry=UPI0002A78808|file=uniparc_CCL20_AND_database_facet_100_2025_11_11|idx=1770	1303	0.9667223	1
1771	1	external	CCL20	UPI0002A7880B	uniparc_CCL20_AND_database_facet_100_2025_11_11	1771	external|gene=CCL20|entry=UPI0002A7880B|file=uniparc_CCL20_AND_database_facet_100_2025_11_11|idx=1771	284	0.9975612	1
1772	1	external	CCL20	UPI0002A78820	uniparc_CCL20_AND_database_facet_100_2025_11_11	1772	external|gene=CCL20|entry=UPI0002A78820|file=uniparc_CCL20_AND_database_facet_100_2025_11_11|idx=1772	335	0.77344185	1
1773	1	external	CCL20	UPI0002A7884B	uniparc_CCL20_AND_database_facet_100_2025_11_11	1773	external|gene=CCL20|entry=UPI0002A7884B|file=uniparc_CCL20_AND_database_facet_100_2025_11_11|idx=1773	536	0.6952179	1
1774	1	external	CCL20	UPI0002A7888E	uniparc_CCL20_AND_database_facet_100_2025_11_11	1774	external|gene=CCL20|entry=UPI0002A7888E|file=uniparc_CCL20_AND_database_facet_100_2025_11_11|idx=1774	297	0.5146854	1
1775	1	external	CCL20	UPI0002A788C8	uniparc_CCL20_AND_database_facet_100_2025_11_11	1775	external|gene=CCL20|entry=UPI0002A788C8|file=uniparc_CCL20_AND_database_facet_100_2025_11_11|idx=1775	114	0.7586516	1
1776	1	external	CCL20	UPI0002A788EB	uniparc_CCL20_AND_database_facet_100_2025_11_11	1776	external|gene=CCL20|entry=UPI0002A788EB|file=uniparc_CCL20_AND_database_facet_100_2025_11_11|idx=1776	196	0.978084	1
1777	1	external	CCL20	UPI0002A788F1	uniparc_CCL20_AND_database_facet_100_2025_11_11	1777	external|gene=CCL20|entry=UPI0002A788F1|file=uniparc_CCL20_AND_database_facet_100_2025_11_11|idx=1777	136	0.6221838	1
1778	1	external	CCL20	UPI0002A78916	uniparc_CCL20_AND_database_facet_100_2025_11_11	1778	external|gene=CCL20|entry=UPI0002A78916|file=uniparc_CCL20_AND_database_facet_100_2025_11_11|idx=1778	566	0.29035392	0
1779	1	external	CCL20	UPI0002A7894C	uniparc_CCL20_AND_database_facet_100_2025_11_11	1779	external|gene=CCL20|entry=UPI0002A7894C|file=uniparc_CCL20_AND_database_facet_100_2025_11_11|idx=1779	60	0.83577764	1
1780	1	external	CCL20	UPI0002A78984	uniparc_CCL20_AND_database_facet_100_2025_11_11	1780	external|gene=CCL20|entry=UPI0002A78984|file=uniparc_CCL20_AND_database_facet_100_2025_11_11|idx=1780	261	0.73833656	1
1781	1	external	CCL20	UPI0002A789A7	uniparc_CCL20_AND_database_facet_100_2025_11_11	1781	external|gene=CCL20|entry=UPI0002A789A7|file=uniparc_CCL20_AND_database_facet_100_2025_11_11|idx=1781	129	0.79364854	1
1782	1	external	CCL20	UPI0002A789AC	uniparc_CCL20_AND_database_facet_100_2025_11_11	1782	external|gene=CCL20|entry=UPI0002A789AC|file=uniparc_CCL20_AND_database_facet_100_2025_11_11|idx=1782	669	0.9513251	1
1783	1	external	CCL20	UPI0002A789BC	uniparc_CCL20_AND_database_facet_100_2025_11_11	1783	external|gene=CCL20|entry=UPI0002A789BC|file=uniparc_CCL20_AND_database_facet_100_2025_11_11|idx=1783	246	0.9396018	1
1784	1	external	CCL20	UPI0002A789E4	uniparc_CCL20_AND_database_facet_100_2025_11_11	1784	external|gene=CCL20|entry=UPI0002A789E4|file=uniparc_CCL20_AND_database_facet_100_2025_11_11|idx=1784	221	0.99426705	1
1785	1	external	CCL20	UPI0002A789FC	uniparc_CCL20_AND_database_facet_100_2025_11_11	1785	external|gene=CCL20|entry=UPI0002A789FC|file=uniparc_CCL20_AND_database_facet_100_2025_11_11|idx=1785	238	0.84647465	1
1786	1	external	CCL20	UPI0002A78A02	uniparc_CCL20_AND_database_facet_100_2025_11_11	1786	external|gene=CCL20|entry=UPI0002A78A02|file=uniparc_CCL20_AND_database_facet_100_2025_11_11|idx=1786	970	0.9428219	1
1787	1	external	CCL20	UPI0002A78A04	uniparc_CCL20_AND_database_facet_100_2025_11_11	1787	external|gene=CCL20|entry=UPI0002A78A04|file=uniparc_CCL20_AND_database_facet_100_2025_11_11|idx=1787	303	0.73404056	1
1788	1	external	CCL20	UPI0002A78A42	uniparc_CCL20_AND_database_facet_100_2025_11_11	1788	external|gene=CCL20|entry=UPI0002A78A42|file=uniparc_CCL20_AND_database_facet_100_2025_11_11|idx=1788	413	0.9949987	1
1789	1	external	CCL20	UPI0002A78A4C	uniparc_CCL20_AND_database_facet_100_2025_11_11	1789	external|gene=CCL20|entry=UPI0002A78A4C|file=uniparc_CCL20_AND_database_facet_100_2025_11_11|idx=1789	370	0.8247482	1
1790	1	external	CCL20	UPI0002A78A61	uniparc_CCL20_AND_database_facet_100_2025_11_11	1790	external|gene=CCL20|entry=UPI0002A78A61|file=uniparc_CCL20_AND_database_facet_100_2025_11_11|idx=1790	119	0.6533726	1
1791	1	external	CCL20	UPI0002A78AB2	uniparc_CCL20_AND_database_facet_100_2025_11_11	1791	external|gene=CCL20|entry=UPI0002A78AB2|file=uniparc_CCL20_AND_database_facet_100_2025_11_11|idx=1791	218	0.677152	1
1792	1	external	CCL20	UPI0002A78AF0	uniparc_CCL20_AND_database_facet_100_2025_11_11	1792	external|gene=CCL20|entry=UPI0002A78AF0|file=uniparc_CCL20_AND_database_facet_100_2025_11_11|idx=1792	613	0.927951	1
1793	1	external	CCL20	UPI0002A78B2E	uniparc_CCL20_AND_database_facet_100_2025_11_11	1793	external|gene=CCL20|entry=UPI0002A78B2E|file=uniparc_CCL20_AND_database_facet_100_2025_11_11|idx=1793	423	0.62909794	1
1794	1	external	CCL20	UPI0002A78B34	uniparc_CCL20_AND_database_facet_100_2025_11_11	1794	external|gene=CCL20|entry=UPI0002A78B34|file=uniparc_CCL20_AND_database_facet_100_2025_11_11|idx=1794	464	0.5833471	1
1795	1	external	CCL20	UPI0002A78B51	uniparc_CCL20_AND_database_facet_100_2025_11_11	1795	external|gene=CCL20|entry=UPI0002A78B51|file=uniparc_CCL20_AND_database_facet_100_2025_11_11|idx=1795	213	0.9271683	1
1796	1	external	CCL20	UPI0002A78BA9	uniparc_CCL20_AND_database_facet_100_2025_11_11	1796	external|gene=CCL20|entry=UPI0002A78BA9|file=uniparc_CCL20_AND_database_facet_100_2025_11_11|idx=1796	601	0.6237929	1
1797	1	external	CCL20	UPI0002A78BB5	uniparc_CCL20_AND_database_facet_100_2025_11_11	1797	external|gene=CCL20|entry=UPI0002A78BB5|file=uniparc_CCL20_AND_database_facet_100_2025_11_11|idx=1797	201	0.5037206	1
1798	1	external	CCL20	UPI0002A78BCC	uniparc_CCL20_AND_database_facet_100_2025_11_11	1798	external|gene=CCL20|entry=UPI0002A78BCC|file=uniparc_CCL20_AND_database_facet_100_2025_11_11|idx=1798	302	0.2424126	0
1799	1	external	CCL20	UPI0002A78BD7	uniparc_CCL20_AND_database_facet_100_2025_11_11	1799	external|gene=CCL20|entry=UPI0002A78BD7|file=uniparc_CCL20_AND_database_facet_100_2025_11_11|idx=1799	230	0.6361465	1
1800	1	external	CCL20	UPI0002A78C15	uniparc_CCL20_AND_database_facet_100_2025_11_11	1800	external|gene=CCL20|entry=UPI0002A78C15|file=uniparc_CCL20_AND_database_facet_100_2025_11_11|idx=1800	309	0.6490184	1
1801	1	external	CCL20	UPI0002A78C2B	uniparc_CCL20_AND_database_facet_100_2025_11_11	1801	external|gene=CCL20|entry=UPI0002A78C2B|file=uniparc_CCL20_AND_database_facet_100_2025_11_11|idx=1801	126	0.5536608	1
1802	1	external	CCL20	UPI0002A78C54	uniparc_CCL20_AND_database_facet_100_2025_11_11	1802	external|gene=CCL20|entry=UPI0002A78C54|file=uniparc_CCL20_AND_database_facet_100_2025_11_11|idx=1802	772	0.99342066	1
1803	1	external	CCL20	UPI0002A78C76	uniparc_CCL20_AND_database_facet_100_2025_11_11	1803	external|gene=CCL20|entry=UPI0002A78C76|file=uniparc_CCL20_AND_database_facet_100_2025_11_11|idx=1803	452	0.0012778486	0
1804	1	external	CCL20	UPI0002A78C95	uniparc_CCL20_AND_database_facet_100_2025_11_11	1804	external|gene=CCL20|entry=UPI0002A78C95|file=uniparc_CCL20_AND_database_facet_100_2025_11_11|idx=1804	391	0.99584395	1
1805	1	external	CCL20	UPI0002A78CC2	uniparc_CCL20_AND_database_facet_100_2025_11_11	1805	external|gene=CCL20|entry=UPI0002A78CC2|file=uniparc_CCL20_AND_database_facet_100_2025_11_11|idx=1805	393	0.80180115	1
1806	1	external	CCL20	UPI0002A78CC7	uniparc_CCL20_AND_database_facet_100_2025_11_11	1806	external|gene=CCL20|entry=UPI0002A78CC7|file=uniparc_CCL20_AND_database_facet_100_2025_11_11|idx=1806	486	0.931685	1
1807	1	external	CCL20	UPI0002A78CC8	uniparc_CCL20_AND_database_facet_100_2025_11_11	1807	external|gene=CCL20|entry=UPI0002A78CC8|file=uniparc_CCL20_AND_database_facet_100_2025_11_11|idx=1807	97	0.36120296	0
1808	1	external	CCL20	UPI0002A78CE4	uniparc_CCL20_AND_database_facet_100_2025_11_11	1808	external|gene=CCL20|entry=UPI0002A78CE4|file=uniparc_CCL20_AND_database_facet_100_2025_11_11|idx=1808	541	0.9987759	1
1809	1	external	CCL20	UPI0002A78D1F	uniparc_CCL20_AND_database_facet_100_2025_11_11	1809	external|gene=CCL20|entry=UPI0002A78D1F|file=uniparc_CCL20_AND_database_facet_100_2025_11_11|idx=1809	60	0.86509013	1
1810	1	external	CCL20	UPI0002A78D5A	uniparc_CCL20_AND_database_facet_100_2025_11_11	1810	external|gene=CCL20|entry=UPI0002A78D5A|file=uniparc_CCL20_AND_database_facet_100_2025_11_11|idx=1810	342	0.94254935	1
1811	1	external	CCL20	UPI0002A78D60	uniparc_CCL20_AND_database_facet_100_2025_11_11	1811	external|gene=CCL20|entry=UPI0002A78D60|file=uniparc_CCL20_AND_database_facet_100_2025_11_11|idx=1811	229	0.9639723	1
1812	1	external	CCL20	UPI0002A78D6A	uniparc_CCL20_AND_database_facet_100_2025_11_11	1812	external|gene=CCL20|entry=UPI0002A78D6A|file=uniparc_CCL20_AND_database_facet_100_2025_11_11|idx=1812	96	0.9952378	1
1813	1	external	CCL20	UPI0002A78D7D	uniparc_CCL20_AND_database_facet_100_2025_11_11	1813	external|gene=CCL20|entry=UPI0002A78D7D|file=uniparc_CCL20_AND_database_facet_100_2025_11_11|idx=1813	266	0.99339503	1
1814	1	external	CCL20	UPI0002A78D84	uniparc_CCL20_AND_database_facet_100_2025_11_11	1814	external|gene=CCL20|entry=UPI0002A78D84|file=uniparc_CCL20_AND_database_facet_100_2025_11_11|idx=1814	134	0.5571204	1
1815	1	external	CCL20	UPI0002A78D9C	uniparc_CCL20_AND_database_facet_100_2025_11_11	1815	external|gene=CCL20|entry=UPI0002A78D9C|file=uniparc_CCL20_AND_database_facet_100_2025_11_11|idx=1815	805	0.95807505	1
1816	1	external	CCL20	UPI0002A78DAF	uniparc_CCL20_AND_database_facet_100_2025_11_11	1816	external|gene=CCL20|entry=UPI0002A78DAF|file=uniparc_CCL20_AND_database_facet_100_2025_11_11|idx=1816	358	0.38580474	0
1817	1	external	CCL20	UPI0002A78DEA	uniparc_CCL20_AND_database_facet_100_2025_11_11	1817	external|gene=CCL20|entry=UPI0002A78DEA|file=uniparc_CCL20_AND_database_facet_100_2025_11_11|idx=1817	336	0.46959427	0
1818	1	external	CCL20	UPI0002A78DFA	uniparc_CCL20_AND_database_facet_100_2025_11_11	1818	external|gene=CCL20|entry=UPI0002A78DFA|file=uniparc_CCL20_AND_database_facet_100_2025_11_11|idx=1818	173	0.82039213	1
1819	1	external	CCL20	UPI0002A78E1C	uniparc_CCL20_AND_database_facet_100_2025_11_11	1819	external|gene=CCL20|entry=UPI0002A78E1C|file=uniparc_CCL20_AND_database_facet_100_2025_11_11|idx=1819	220	0.46295056	0
1820	1	external	CCL20	UPI0002A78E2B	uniparc_CCL20_AND_database_facet_100_2025_11_11	1820	external|gene=CCL20|entry=UPI0002A78E2B|file=uniparc_CCL20_AND_database_facet_100_2025_11_11|idx=1820	639	0.27142632	0
1821	1	external	CCL20	UPI0002A78E8A	uniparc_CCL20_AND_database_facet_100_2025_11_11	1821	external|gene=CCL20|entry=UPI0002A78E8A|file=uniparc_CCL20_AND_database_facet_100_2025_11_11|idx=1821	164	0.85724556	1
1822	1	external	CCL20	UPI0002A78E98	uniparc_CCL20_AND_database_facet_100_2025_11_11	1822	external|gene=CCL20|entry=UPI0002A78E98|file=uniparc_CCL20_AND_database_facet_100_2025_11_11|idx=1822	319	0.4265181	0
1823	1	external	CCL20	UPI0002A78EA8	uniparc_CCL20_AND_database_facet_100_2025_11_11	1823	external|gene=CCL20|entry=UPI0002A78EA8|file=uniparc_CCL20_AND_database_facet_100_2025_11_11|idx=1823	128	0.72927636	1
1824	1	external	CCL20	UPI0002A78EAF	uniparc_CCL20_AND_database_facet_100_2025_11_11	1824	external|gene=CCL20|entry=UPI0002A78EAF|file=uniparc_CCL20_AND_database_facet_100_2025_11_11|idx=1824	476	7.674771e-20	0
1825	1	external	CCL20	UPI0002A78EF2	uniparc_CCL20_AND_database_facet_100_2025_11_11	1825	external|gene=CCL20|entry=UPI0002A78EF2|file=uniparc_CCL20_AND_database_facet_100_2025_11_11|idx=1825	332	0.570389	1
1826	1	external	CCL20	UPI0002A78F14	uniparc_CCL20_AND_database_facet_100_2025_11_11	1826	external|gene=CCL20|entry=UPI0002A78F14|file=uniparc_CCL20_AND_database_facet_100_2025_11_11|idx=1826	231	0.9887738	1
1827	1	external	CCL20	UPI0002A78F27	uniparc_CCL20_AND_database_facet_100_2025_11_11	1827	external|gene=CCL20|entry=UPI0002A78F27|file=uniparc_CCL20_AND_database_facet_100_2025_11_11|idx=1827	464	0.9169911	1
1828	1	external	CCL20	UPI0002A78F29	uniparc_CCL20_AND_database_facet_100_2025_11_11	1828	external|gene=CCL20|entry=UPI0002A78F29|file=uniparc_CCL20_AND_database_facet_100_2025_11_11|idx=1828	80	0.98218095	1
1829	1	external	CCL20	UPI0002A78F37	uniparc_CCL20_AND_database_facet_100_2025_11_11	1829	external|gene=CCL20|entry=UPI0002A78F37|file=uniparc_CCL20_AND_database_facet_100_2025_11_11|idx=1829	433	0.49766147	0
1830	1	external	CCL20	UPI0002A78F39	uniparc_CCL20_AND_database_facet_100_2025_11_11	1830	external|gene=CCL20|entry=UPI0002A78F39|file=uniparc_CCL20_AND_database_facet_100_2025_11_11|idx=1830	272	0.9726786	1
1831	1	external	CCL20	UPI0002A78F41	uniparc_CCL20_AND_database_facet_100_2025_11_11	1831	external|gene=CCL20|entry=UPI0002A78F41|file=uniparc_CCL20_AND_database_facet_100_2025_11_11|idx=1831	147	0.97968847	1
1832	1	external	CCL20	UPI0002A78F8C	uniparc_CCL20_AND_database_facet_100_2025_11_11	1832	external|gene=CCL20|entry=UPI0002A78F8C|file=uniparc_CCL20_AND_database_facet_100_2025_11_11|idx=1832	148	0.29092568	0
1833	1	external	CCL20	UPI0002A78FD0	uniparc_CCL20_AND_database_facet_100_2025_11_11	1833	external|gene=CCL20|entry=UPI0002A78FD0|file=uniparc_CCL20_AND_database_facet_100_2025_11_11|idx=1833	334	0.6060885	1
1834	1	external	CCL20	UPI0002A78FFC	uniparc_CCL20_AND_database_facet_100_2025_11_11	1834	external|gene=CCL20|entry=UPI0002A78FFC|file=uniparc_CCL20_AND_database_facet_100_2025_11_11|idx=1834	215	0.3550665	0
1835	1	external	CCL20	UPI0002A79005	uniparc_CCL20_AND_database_facet_100_2025_11_11	1835	external|gene=CCL20|entry=UPI0002A79005|file=uniparc_CCL20_AND_database_facet_100_2025_11_11|idx=1835	474	0.22969808	0
1836	1	external	CCL20	UPI0002A79028	uniparc_CCL20_AND_database_facet_100_2025_11_11	1836	external|gene=CCL20|entry=UPI0002A79028|file=uniparc_CCL20_AND_database_facet_100_2025_11_11|idx=1836	432	0.878588	1
1837	1	external	CCL20	UPI0002A7902A	uniparc_CCL20_AND_database_facet_100_2025_11_11	1837	external|gene=CCL20|entry=UPI0002A7902A|file=uniparc_CCL20_AND_database_facet_100_2025_11_11|idx=1837	218	0.68230915	1
1838	1	external	CCL20	UPI0002A79040	uniparc_CCL20_AND_database_facet_100_2025_11_11	1838	external|gene=CCL20|entry=UPI0002A79040|file=uniparc_CCL20_AND_database_facet_100_2025_11_11|idx=1838	235	0.95259684	1
1839	1	external	CCL20	UPI0002A79043	uniparc_CCL20_AND_database_facet_100_2025_11_11	1839	external|gene=CCL20|entry=UPI0002A79043|file=uniparc_CCL20_AND_database_facet_100_2025_11_11|idx=1839	64	0.8104507	1
1840	1	external	CCL20	UPI0002A79080	uniparc_CCL20_AND_database_facet_100_2025_11_11	1840	external|gene=CCL20|entry=UPI0002A79080|file=uniparc_CCL20_AND_database_facet_100_2025_11_11|idx=1840	333	0.101503044	0
1841	1	external	CCL20	UPI0002A790A3	uniparc_CCL20_AND_database_facet_100_2025_11_11	1841	external|gene=CCL20|entry=UPI0002A790A3|file=uniparc_CCL20_AND_database_facet_100_2025_11_11|idx=1841	222	0.40293613	0
1842	1	external	CCL20	UPI0002A790A8	uniparc_CCL20_AND_database_facet_100_2025_11_11	1842	external|gene=CCL20|entry=UPI0002A790A8|file=uniparc_CCL20_AND_database_facet_100_2025_11_11|idx=1842	295	0.585358	1
1843	1	external	CCL20	UPI0002A790B3	uniparc_CCL20_AND_database_facet_100_2025_11_11	1843	external|gene=CCL20|entry=UPI0002A790B3|file=uniparc_CCL20_AND_database_facet_100_2025_11_11|idx=1843	464	0.81174123	1
1844	1	external	CCL20	UPI0002A790C6	uniparc_CCL20_AND_database_facet_100_2025_11_11	1844	external|gene=CCL20|entry=UPI0002A790C6|file=uniparc_CCL20_AND_database_facet_100_2025_11_11|idx=1844	258	0.8365709	1
1845	1	external	CCL20	UPI0002A790C9	uniparc_CCL20_AND_database_facet_100_2025_11_11	1845	external|gene=CCL20|entry=UPI0002A790C9|file=uniparc_CCL20_AND_database_facet_100_2025_11_11|idx=1845	426	0.9345287	1
1846	1	external	CCL20	UPI0002A790D4	uniparc_CCL20_AND_database_facet_100_2025_11_11	1846	external|gene=CCL20|entry=UPI0002A790D4|file=uniparc_CCL20_AND_database_facet_100_2025_11_11|idx=1846	290	0.96742356	1
1847	1	external	CCL20	UPI0002A7912E	uniparc_CCL20_AND_database_facet_100_2025_11_11	1847	external|gene=CCL20|entry=UPI0002A7912E|file=uniparc_CCL20_AND_database_facet_100_2025_11_11|idx=1847	386	0.98021954	1
1848	1	external	CCL20	UPI0002A7914A	uniparc_CCL20_AND_database_facet_100_2025_11_11	1848	external|gene=CCL20|entry=UPI0002A7914A|file=uniparc_CCL20_AND_database_facet_100_2025_11_11|idx=1848	246	0.8607516	1
1849	1	external	CCL20	UPI0002A79167	uniparc_CCL20_AND_database_facet_100_2025_11_11	1849	external|gene=CCL20|entry=UPI0002A79167|file=uniparc_CCL20_AND_database_facet_100_2025_11_11|idx=1849	290	0.98320216	1
1850	1	external	CCL20	UPI0002A791B5	uniparc_CCL20_AND_database_facet_100_2025_11_11	1850	external|gene=CCL20|entry=UPI0002A791B5|file=uniparc_CCL20_AND_database_facet_100_2025_11_11|idx=1850	181	0.9248486	1
1851	1	external	CCL20	UPI0002A791CE	uniparc_CCL20_AND_database_facet_100_2025_11_11	1851	external|gene=CCL20|entry=UPI0002A791CE|file=uniparc_CCL20_AND_database_facet_100_2025_11_11|idx=1851	384	0.9895328	1
1852	1	external	CCL20	UPI0002A791E5	uniparc_CCL20_AND_database_facet_100_2025_11_11	1852	external|gene=CCL20|entry=UPI0002A791E5|file=uniparc_CCL20_AND_database_facet_100_2025_11_11|idx=1852	254	0.6047115	1
1853	1	external	CCL20	UPI0002A7922C	uniparc_CCL20_AND_database_facet_100_2025_11_11	1853	external|gene=CCL20|entry=UPI0002A7922C|file=uniparc_CCL20_AND_database_facet_100_2025_11_11|idx=1853	403	0.78319335	1
1854	1	external	CCL20	UPI0002A79230	uniparc_CCL20_AND_database_facet_100_2025_11_11	1854	external|gene=CCL20|entry=UPI0002A79230|file=uniparc_CCL20_AND_database_facet_100_2025_11_11|idx=1854	120	0.86810625	1
1855	1	external	CCL20	UPI0002A7924A	uniparc_CCL20_AND_database_facet_100_2025_11_11	1855	external|gene=CCL20|entry=UPI0002A7924A|file=uniparc_CCL20_AND_database_facet_100_2025_11_11|idx=1855	340	0.8787959	1
1856	1	external	CCL20	UPI0002A79257	uniparc_CCL20_AND_database_facet_100_2025_11_11	1856	external|gene=CCL20|entry=UPI0002A79257|file=uniparc_CCL20_AND_database_facet_100_2025_11_11|idx=1856	225	0.64313066	1
1857	1	external	CCL20	UPI0002A7927B	uniparc_CCL20_AND_database_facet_100_2025_11_11	1857	external|gene=CCL20|entry=UPI0002A7927B|file=uniparc_CCL20_AND_database_facet_100_2025_11_11|idx=1857	164	0.9452746	1
1858	1	external	CCL20	UPI0002A79289	uniparc_CCL20_AND_database_facet_100_2025_11_11	1858	external|gene=CCL20|entry=UPI0002A79289|file=uniparc_CCL20_AND_database_facet_100_2025_11_11|idx=1858	246	0.6414456	1
1859	1	external	CCL20	UPI0002A79292	uniparc_CCL20_AND_database_facet_100_2025_11_11	1859	external|gene=CCL20|entry=UPI0002A79292|file=uniparc_CCL20_AND_database_facet_100_2025_11_11|idx=1859	371	0.4282171	0
1860	1	external	CCL20	UPI0002A792A3	uniparc_CCL20_AND_database_facet_100_2025_11_11	1860	external|gene=CCL20|entry=UPI0002A792A3|file=uniparc_CCL20_AND_database_facet_100_2025_11_11|idx=1860	153	0.9660898	1
1861	1	external	CCL20	UPI0002A792A5	uniparc_CCL20_AND_database_facet_100_2025_11_11	1861	external|gene=CCL20|entry=UPI0002A792A5|file=uniparc_CCL20_AND_database_facet_100_2025_11_11|idx=1861	268	0.88827413	1
1862	1	external	CCL20	UPI0002A792BD	uniparc_CCL20_AND_database_facet_100_2025_11_11	1862	external|gene=CCL20|entry=UPI0002A792BD|file=uniparc_CCL20_AND_database_facet_100_2025_11_11|idx=1862	447	0.7983725	1
1863	1	external	CCL20	UPI0002A792D3	uniparc_CCL20_AND_database_facet_100_2025_11_11	1863	external|gene=CCL20|entry=UPI0002A792D3|file=uniparc_CCL20_AND_database_facet_100_2025_11_11|idx=1863	430	0.90796864	1
1864	1	external	CCL20	UPI0002A792EB	uniparc_CCL20_AND_database_facet_100_2025_11_11	1864	external|gene=CCL20|entry=UPI0002A792EB|file=uniparc_CCL20_AND_database_facet_100_2025_11_11|idx=1864	182	0.94275	1
1865	1	external	CCL20	UPI0002A7930D	uniparc_CCL20_AND_database_facet_100_2025_11_11	1865	external|gene=CCL20|entry=UPI0002A7930D|file=uniparc_CCL20_AND_database_facet_100_2025_11_11|idx=1865	289	0.9045287	1
1866	1	external	CCL20	UPI0002A79358	uniparc_CCL20_AND_database_facet_100_2025_11_11	1866	external|gene=CCL20|entry=UPI0002A79358|file=uniparc_CCL20_AND_database_facet_100_2025_11_11|idx=1866	601	0.93019706	1
1867	1	external	CCL20	UPI0002A7936F	uniparc_CCL20_AND_database_facet_100_2025_11_11	1867	external|gene=CCL20|entry=UPI0002A7936F|file=uniparc_CCL20_AND_database_facet_100_2025_11_11|idx=1867	164	0.6455135	1
1868	1	external	CCL20	UPI0002A79370	uniparc_CCL20_AND_database_facet_100_2025_11_11	1868	external|gene=CCL20|entry=UPI0002A79370|file=uniparc_CCL20_AND_database_facet_100_2025_11_11|idx=1868	286	0.36374673	0
1869	1	external	CCL20	UPI0002A793C1	uniparc_CCL20_AND_database_facet_100_2025_11_11	1869	external|gene=CCL20|entry=UPI0002A793C1|file=uniparc_CCL20_AND_database_facet_100_2025_11_11|idx=1869	252	0.909399	1
1870	1	external	CCL20	UPI0002A793CE	uniparc_CCL20_AND_database_facet_100_2025_11_11	1870	external|gene=CCL20|entry=UPI0002A793CE|file=uniparc_CCL20_AND_database_facet_100_2025_11_11|idx=1870	353	0.796125	1
1871	1	external	CCL20	UPI0002A793E3	uniparc_CCL20_AND_database_facet_100_2025_11_11	1871	external|gene=CCL20|entry=UPI0002A793E3|file=uniparc_CCL20_AND_database_facet_100_2025_11_11|idx=1871	259	0.67366993	1
1872	1	external	CCL20	UPI0002A79433	uniparc_CCL20_AND_database_facet_100_2025_11_11	1872	external|gene=CCL20|entry=UPI0002A79433|file=uniparc_CCL20_AND_database_facet_100_2025_11_11|idx=1872	294	0.59582806	1
1873	1	external	CCL20	UPI0002A79438	uniparc_CCL20_AND_database_facet_100_2025_11_11	1873	external|gene=CCL20|entry=UPI0002A79438|file=uniparc_CCL20_AND_database_facet_100_2025_11_11|idx=1873	374	0.9765916	1
1874	1	external	CCL20	UPI0002A7943E	uniparc_CCL20_AND_database_facet_100_2025_11_11	1874	external|gene=CCL20|entry=UPI0002A7943E|file=uniparc_CCL20_AND_database_facet_100_2025_11_11|idx=1874	189	0.37622777	0
1875	1	external	CCL20	UPI0002A79446	uniparc_CCL20_AND_database_facet_100_2025_11_11	1875	external|gene=CCL20|entry=UPI0002A79446|file=uniparc_CCL20_AND_database_facet_100_2025_11_11|idx=1875	575	0.98496383	1
1876	1	external	CCL20	UPI0002A79471	uniparc_CCL20_AND_database_facet_100_2025_11_11	1876	external|gene=CCL20|entry=UPI0002A79471|file=uniparc_CCL20_AND_database_facet_100_2025_11_11|idx=1876	224	0.9134272	1
1877	1	external	CCL20	UPI0002A794A4	uniparc_CCL20_AND_database_facet_100_2025_11_11	1877	external|gene=CCL20|entry=UPI0002A794A4|file=uniparc_CCL20_AND_database_facet_100_2025_11_11|idx=1877	269	0.97565496	1
1878	1	external	CCL20	UPI0002A794B1	uniparc_CCL20_AND_database_facet_100_2025_11_11	1878	external|gene=CCL20|entry=UPI0002A794B1|file=uniparc_CCL20_AND_database_facet_100_2025_11_11|idx=1878	635	0.82759607	1
1879	1	external	CCL20	UPI0002A794C2	uniparc_CCL20_AND_database_facet_100_2025_11_11	1879	external|gene=CCL20|entry=UPI0002A794C2|file=uniparc_CCL20_AND_database_facet_100_2025_11_11|idx=1879	303	0.91647357	1
1880	1	external	CCL20	UPI0002A794C5	uniparc_CCL20_AND_database_facet_100_2025_11_11	1880	external|gene=CCL20|entry=UPI0002A794C5|file=uniparc_CCL20_AND_database_facet_100_2025_11_11|idx=1880	366	0.32426053	0
1881	1	external	CCL20	UPI0002A794D4	uniparc_CCL20_AND_database_facet_100_2025_11_11	1881	external|gene=CCL20|entry=UPI0002A794D4|file=uniparc_CCL20_AND_database_facet_100_2025_11_11|idx=1881	541	0.994183	1
1882	1	external	CCL20	UPI0002A794F8	uniparc_CCL20_AND_database_facet_100_2025_11_11	1882	external|gene=CCL20|entry=UPI0002A794F8|file=uniparc_CCL20_AND_database_facet_100_2025_11_11|idx=1882	305	0.3348628	0
1883	1	external	CCL20	UPI0002A7950E	uniparc_CCL20_AND_database_facet_100_2025_11_11	1883	external|gene=CCL20|entry=UPI0002A7950E|file=uniparc_CCL20_AND_database_facet_100_2025_11_11|idx=1883	374	0.5441322	1
1884	1	external	CCL20	UPI0002A79555	uniparc_CCL20_AND_database_facet_100_2025_11_11	1884	external|gene=CCL20|entry=UPI0002A79555|file=uniparc_CCL20_AND_database_facet_100_2025_11_11|idx=1884	212	0.9238733	1
1885	1	external	CCL20	UPI0002A7956E	uniparc_CCL20_AND_database_facet_100_2025_11_11	1885	external|gene=CCL20|entry=UPI0002A7956E|file=uniparc_CCL20_AND_database_facet_100_2025_11_11|idx=1885	563	0.82289267	1
1886	1	external	CCL20	UPI0002A79587	uniparc_CCL20_AND_database_facet_100_2025_11_11	1886	external|gene=CCL20|entry=UPI0002A79587|file=uniparc_CCL20_AND_database_facet_100_2025_11_11|idx=1886	587	0.5695416	1
1887	1	external	CCL20	UPI0002A7958F	uniparc_CCL20_AND_database_facet_100_2025_11_11	1887	external|gene=CCL20|entry=UPI0002A7958F|file=uniparc_CCL20_AND_database_facet_100_2025_11_11|idx=1887	648	0.9585211	1
1888	1	external	CCL20	UPI0002A795D9	uniparc_CCL20_AND_database_facet_100_2025_11_11	1888	external|gene=CCL20|entry=UPI0002A795D9|file=uniparc_CCL20_AND_database_facet_100_2025_11_11|idx=1888	305	0.9987179	1
1889	1	external	CCL20	UPI0002A795E5	uniparc_CCL20_AND_database_facet_100_2025_11_11	1889	external|gene=CCL20|entry=UPI0002A795E5|file=uniparc_CCL20_AND_database_facet_100_2025_11_11|idx=1889	329	0.27369824	0
1890	1	external	CCL20	UPI0002A795FA	uniparc_CCL20_AND_database_facet_100_2025_11_11	1890	external|gene=CCL20|entry=UPI0002A795FA|file=uniparc_CCL20_AND_database_facet_100_2025_11_11|idx=1890	181	0.9503234	1
1891	1	external	CCL20	UPI0002A795FF	uniparc_CCL20_AND_database_facet_100_2025_11_11	1891	external|gene=CCL20|entry=UPI0002A795FF|file=uniparc_CCL20_AND_database_facet_100_2025_11_11|idx=1891	251	0.8510696	1
1892	1	external	CCL20	UPI0002A79601	uniparc_CCL20_AND_database_facet_100_2025_11_11	1892	external|gene=CCL20|entry=UPI0002A79601|file=uniparc_CCL20_AND_database_facet_100_2025_11_11|idx=1892	489	0.7654362	1
1893	1	external	CCL20	UPI0002A79606	uniparc_CCL20_AND_database_facet_100_2025_11_11	1893	external|gene=CCL20|entry=UPI0002A79606|file=uniparc_CCL20_AND_database_facet_100_2025_11_11|idx=1893	368	0.6628144	1
1894	1	external	CCL20	UPI0002A7961D	uniparc_CCL20_AND_database_facet_100_2025_11_11	1894	external|gene=CCL20|entry=UPI0002A7961D|file=uniparc_CCL20_AND_database_facet_100_2025_11_11|idx=1894	380	0.7005021	1
1895	1	external	CCL20	UPI0002A79645	uniparc_CCL20_AND_database_facet_100_2025_11_11	1895	external|gene=CCL20|entry=UPI0002A79645|file=uniparc_CCL20_AND_database_facet_100_2025_11_11|idx=1895	231	0.9153771	1
1896	1	external	CCL20	UPI0002A79658	uniparc_CCL20_AND_database_facet_100_2025_11_11	1896	external|gene=CCL20|entry=UPI0002A79658|file=uniparc_CCL20_AND_database_facet_100_2025_11_11|idx=1896	442	0.98645693	1
1897	1	external	CCL20	UPI0002A79659	uniparc_CCL20_AND_database_facet_100_2025_11_11	1897	external|gene=CCL20|entry=UPI0002A79659|file=uniparc_CCL20_AND_database_facet_100_2025_11_11|idx=1897	336	0.56840074	1
1898	1	external	CCL20	UPI0002A79661	uniparc_CCL20_AND_database_facet_100_2025_11_11	1898	external|gene=CCL20|entry=UPI0002A79661|file=uniparc_CCL20_AND_database_facet_100_2025_11_11|idx=1898	133	0.21179639	0
1899	1	external	CCL20	UPI0002A79677	uniparc_CCL20_AND_database_facet_100_2025_11_11	1899	external|gene=CCL20|entry=UPI0002A79677|file=uniparc_CCL20_AND_database_facet_100_2025_11_11|idx=1899	215	0.58498096	1
1900	1	external	CCL20	UPI0002A7969C	uniparc_CCL20_AND_database_facet_100_2025_11_11	1900	external|gene=CCL20|entry=UPI0002A7969C|file=uniparc_CCL20_AND_database_facet_100_2025_11_11|idx=1900	118	0.9942985	1
1901	1	external	CCL20	UPI0002A796B3	uniparc_CCL20_AND_database_facet_100_2025_11_11	1901	external|gene=CCL20|entry=UPI0002A796B3|file=uniparc_CCL20_AND_database_facet_100_2025_11_11|idx=1901	399	0.95787394	1
1902	1	external	CCL20	UPI0002A796C8	uniparc_CCL20_AND_database_facet_100_2025_11_11	1902	external|gene=CCL20|entry=UPI0002A796C8|file=uniparc_CCL20_AND_database_facet_100_2025_11_11|idx=1902	590	0.7032327	1
1903	1	external	CCL20	UPI0002A796F1	uniparc_CCL20_AND_database_facet_100_2025_11_11	1903	external|gene=CCL20|entry=UPI0002A796F1|file=uniparc_CCL20_AND_database_facet_100_2025_11_11|idx=1903	225	0.989514	1
1904	1	external	CCL20	UPI0002A796F7	uniparc_CCL20_AND_database_facet_100_2025_11_11	1904	external|gene=CCL20|entry=UPI0002A796F7|file=uniparc_CCL20_AND_database_facet_100_2025_11_11|idx=1904	150	0.99601305	1
1905	1	external	CCL20	UPI0002A79706	uniparc_CCL20_AND_database_facet_100_2025_11_11	1905	external|gene=CCL20|entry=UPI0002A79706|file=uniparc_CCL20_AND_database_facet_100_2025_11_11|idx=1905	101	0.99077106	1
1906	1	external	CCL20	UPI0002A79739	uniparc_CCL20_AND_database_facet_100_2025_11_11	1906	external|gene=CCL20|entry=UPI0002A79739|file=uniparc_CCL20_AND_database_facet_100_2025_11_11|idx=1906	360	0.736736	1
1907	1	external	CCL20	UPI0002A7973F	uniparc_CCL20_AND_database_facet_100_2025_11_11	1907	external|gene=CCL20|entry=UPI0002A7973F|file=uniparc_CCL20_AND_database_facet_100_2025_11_11|idx=1907	66	0.63947904	1
1908	1	external	CCL20	UPI0002A7975C	uniparc_CCL20_AND_database_facet_100_2025_11_11	1908	external|gene=CCL20|entry=UPI0002A7975C|file=uniparc_CCL20_AND_database_facet_100_2025_11_11|idx=1908	262	0.72878087	1
1909	1	external	CCL20	UPI0002A79767	uniparc_CCL20_AND_database_facet_100_2025_11_11	1909	external|gene=CCL20|entry=UPI0002A79767|file=uniparc_CCL20_AND_database_facet_100_2025_11_11|idx=1909	185	0.99376005	1
1910	1	external	CCL20	UPI0002A7977D	uniparc_CCL20_AND_database_facet_100_2025_11_11	1910	external|gene=CCL20|entry=UPI0002A7977D|file=uniparc_CCL20_AND_database_facet_100_2025_11_11|idx=1910	627	0.8101314	1
1911	1	external	CCL20	UPI0002A7977F	uniparc_CCL20_AND_database_facet_100_2025_11_11	1911	external|gene=CCL20|entry=UPI0002A7977F|file=uniparc_CCL20_AND_database_facet_100_2025_11_11|idx=1911	301	0.8885186	1
1912	1	external	CCL20	UPI0002A7978F	uniparc_CCL20_AND_database_facet_100_2025_11_11	1912	external|gene=CCL20|entry=UPI0002A7978F|file=uniparc_CCL20_AND_database_facet_100_2025_11_11|idx=1912	319	0.74027866	1
1913	1	external	CCL20	UPI0002A797B8	uniparc_CCL20_AND_database_facet_100_2025_11_11	1913	external|gene=CCL20|entry=UPI0002A797B8|file=uniparc_CCL20_AND_database_facet_100_2025_11_11|idx=1913	344	0.9931711	1
1914	1	external	CCL20	UPI0002A797F5	uniparc_CCL20_AND_database_facet_100_2025_11_11	1914	external|gene=CCL20|entry=UPI0002A797F5|file=uniparc_CCL20_AND_database_facet_100_2025_11_11|idx=1914	214	0.96064293	1
1915	1	external	CCL20	UPI0002A79802	uniparc_CCL20_AND_database_facet_100_2025_11_11	1915	external|gene=CCL20|entry=UPI0002A79802|file=uniparc_CCL20_AND_database_facet_100_2025_11_11|idx=1915	349	0.7016563	1
1916	1	external	CCL20	UPI0002A7980D	uniparc_CCL20_AND_database_facet_100_2025_11_11	1916	external|gene=CCL20|entry=UPI0002A7980D|file=uniparc_CCL20_AND_database_facet_100_2025_11_11|idx=1916	254	0.9776512	1
1917	1	external	CCL20	UPI0002A79833	uniparc_CCL20_AND_database_facet_100_2025_11_11	1917	external|gene=CCL20|entry=UPI0002A79833|file=uniparc_CCL20_AND_database_facet_100_2025_11_11|idx=1917	83	0.6263542	1
1918	1	external	CCL20	UPI0002A79835	uniparc_CCL20_AND_database_facet_100_2025_11_11	1918	external|gene=CCL20|entry=UPI0002A79835|file=uniparc_CCL20_AND_database_facet_100_2025_11_11|idx=1918	432	0.99561644	1
1919	1	external	CCL20	UPI0002A79851	uniparc_CCL20_AND_database_facet_100_2025_11_11	1919	external|gene=CCL20|entry=UPI0002A79851|file=uniparc_CCL20_AND_database_facet_100_2025_11_11|idx=1919	185	0.73443764	1
1920	1	external	CCL20	UPI0002A7987C	uniparc_CCL20_AND_database_facet_100_2025_11_11	1920	external|gene=CCL20|entry=UPI0002A7987C|file=uniparc_CCL20_AND_database_facet_100_2025_11_11|idx=1920	92	0.0024673492	0
1921	1	external	CCL20	UPI0002A79880	uniparc_CCL20_AND_database_facet_100_2025_11_11	1921	external|gene=CCL20|entry=UPI0002A79880|file=uniparc_CCL20_AND_database_facet_100_2025_11_11|idx=1921	189	0.6100109	1
1922	1	external	CCL20	UPI0002A7988A	uniparc_CCL20_AND_database_facet_100_2025_11_11	1922	external|gene=CCL20|entry=UPI0002A7988A|file=uniparc_CCL20_AND_database_facet_100_2025_11_11|idx=1922	193	0.5741344	1
1923	1	external	CCL20	UPI0002A79893	uniparc_CCL20_AND_database_facet_100_2025_11_11	1923	external|gene=CCL20|entry=UPI0002A79893|file=uniparc_CCL20_AND_database_facet_100_2025_11_11|idx=1923	217	0.73331803	1
1924	1	external	CCL20	UPI0002A798A2	uniparc_CCL20_AND_database_facet_100_2025_11_11	1924	external|gene=CCL20|entry=UPI0002A798A2|file=uniparc_CCL20_AND_database_facet_100_2025_11_11|idx=1924	420	0.19914323	0
[truncated: 50,302 more rows]
