# Supplementary material for: SenSeqNet: A Deep Learning Framework for Cellular Senescence Detection From Protein Sequences
Source: Aging Cell. 2025 Dec 23;25(1):e70344. doi: 10.1111/acel.70344 (PMC12724000; doi:10.1111/acel.70344)
Supplement: Supplementary file 7 — Table S7: Per‐gene performance of the external validation. [file ACEL-25-e70344-s005.csv]

gene	n_sequences	mean_prob	median_prob	pct_high
THBS1	1114	0.9886898533931778	0.9961268249999999	0.9973070017953322
GDF15	243	0.9830680123045267	0.98863435	1.0
CHEK2	1241	0.9803426915390814	0.9979266	0.991941982272361
MAPK14	1045	0.9754740710810527	0.98176813	0.9980861244019139
CHEK1	983	0.9683006796032554	0.9843129	0.987792472024415
LAMC1_2025_11_11	2628	0.9587365683792312	0.98823415	0.971841704718417
NFKBIA	560	0.9460783237423026	0.9611648500000001	0.9875
ICAM1	316	0.9422860028481013	0.9829931000000001	0.9778481012658228
STAT3	1428	0.9404101718067226	0.9527805650000001	0.9929971988795518
SOD2	1971	0.9338824873399291	0.9876302	0.9654997463216641
TP53	4500	0.9192493802389916	0.991377225	0.9326666666666666
COL1A2	1371	0.894902875810889	0.9956623	0.900072939460248
COL1A1	974	0.866385477249126	0.9970841	0.8624229979466119
GADD45G	778	0.8644090361195373	0.8942963150000001	0.9832904884318766
TNFAIP3	4262	0.8533643633969132	0.9526152	0.8939465039887377
CDKN2A	1251	0.8500956335037014	0.96163464	0.9200639488409272
ITGA5	1272	0.8341913445351415	0.86418655	0.9748427672955975
GADD45B	625	0.827372329184	0.854482	0.9904
TGFB2	682	0.7897520040630499	0.8336381900000001	0.8856304985337243
GADD45A	492	0.7827911781402439	0.839009475	0.9390243902439024
CCL20	3840	0.7755640349294508	0.8547651	0.85234375
CDKN1A	2142	0.7590366654967671	0.9969072999999999	0.7521008403361344
HMOX1	778	0.7313331302514139	0.85664765	0.8123393316195373
FAP	5870	0.7031110178358074	0.7906969500000001	0.7137989778534923
SPP1	10804	0.4403562135594669	0.394530765	0.4186412439837097
GFAP	1057	0.021798393331993904	1.6911438000000002e-24	0.014191106906338695
